# Supplementary material for: Nexus Among Economic Growth, Education, Health, and Environment: Dynamic Analysis of World-Level Data
Source: Front Public Health. 2019 Oct 25;7:307. doi: 10.3389/fpubh.2019.00307 (PMC6823185; doi:10.3389/fpubh.2019.00307)
Supplement: Supplementary file 1 [file Table_1.XLSX]

## Sheet: Sheet1
Country Name	id	year	Country Code	Region	region id	IncomeGroup	income id	oecd	eg1	edu2	lab1	hp1	cap1	co1	y1	e2	l1	h1	k1	c1
Afghanistan	2	2000	AFG	South Asia	6	Low income	1	9	4.05518e+09	362415	5606987	26	22874693500	1.14	22.1233	12.8005	15.5395	3.2581	23.8533	0.131028
Afghanistan	2	2001	AFG	South Asia	6	Low income	1	9	4.05518e+09	395223	5934968	33	22874693500	1.0641	22.1233	12.8872	15.5964	3.49651	23.8533	0.0621294
Afghanistan	2	2002	AFG	South Asia	6	Low income	1	9	4.51556e+09	405002	6292828	32	2.82429e+10	1.1871	22.2308	12.9116	15.6549	3.46574	24.0641	0.171513
Afghanistan	2	2003	AFG	South Asia	6	Low income	1	9	5.22678e+09	591541	6644955	40	4.74738e+10	1.01	22.3771	13.2905	15.7094	3.68888	24.5834	0.00995033
Afghanistan	2	2004	AFG	South Asia	6	Low income	1	9	6.20914e+09	642442	6969404	46	71474634200	1.3203	22.5493	13.373	15.757	3.82864	24.9926	0.277859
Afghanistan	2	2005	AFG	South Asia	6	Low income	1	9	6.97129e+09	642442	7133722	52	91912528600	1.6432	22.6651	13.373	15.7803	3.95124	25.2441	0.496646
Afghanistan	2	2006	AFG	South Asia	6	Low income	1	9	9.74788e+09	1028382	7264788	57	9.74184e+10	2.2683	23.0003	13.8435	15.7985	4.04305	25.3023	0.819031
Afghanistan	2	2007	AFG	South Asia	6	Low income	1	9	1.01092e+10	1415293	7390836	55	97968713500	4.1983	23.0367	14.1628	15.8158	4.00733	25.3079	1.43468
Afghanistan	2	2008	AFG	South Asia	6	Low income	1	9	1.24391e+10	1693479	7549815	49	110052191700	6.7603	23.2441	14.3423	15.837	3.89182	25.4242	1.91107
Afghanistan	2	2009	AFG	South Asia	6	Low income	1	9	1.58566e+10	2032719	7766590	51	1.30424e+11	8.4522	23.4869	14.5249	15.8653	3.93183	25.5941	2.13443
Afghanistan	2	2010	AFG	South Asia	6	Low income	1	9	1.78043e+10	2190878	8126681	50	141791934800	12.226	23.6027	14.5998	15.9107	3.91202	25.6776	2.50356
Afghanistan	2	2011	AFG	South Asia	6	Low income	1	9	1.99073e+10	2392465	8560749	49	173930569900	10.7421	23.7144	14.6878	15.9627	3.89182	25.8819	2.37417
Afghanistan	2	2012	AFG	South Asia	6	Low income	1	9	2.05611e+10	2508900	9051268	51	1.9751e+11	10.0004	23.7467	14.7354	16.0184	3.93183	26.0091	2.30263
Afghanistan	2	2013	AFG	South Asia	6	Low income	1	9	2.04849e+10	2577715	9567711	51	213609856000	9.7892	23.743	14.7624	16.0739	3.93183	26.0874	2.28128
Afghanistan	2	2014	AFG	South Asia	6	Low income	1	9	1.99071e+10	2671830	10087598	56	2.37883e+11	10.1074	23.7143	14.7983	16.1268	4.02535	26.195	2.31327
Afghanistan	2	2015	AFG	South Asia	6	Low income	1	9	1.90464e+10	2646475	10551800	64	234042878700	12.2579	23.6701	14.7887	16.1718	4.15888	26.1788	2.50617
Afghanistan	2	2016	AFG	South Asia	6	Low income	1	9	1.9544e+10	2886652	10937230	70	263742447900	13.2579	23.6959	14.8756	16.2077	4.2485	26.2982	2.58459
Angola	3	2000	AGO	Sub-Saharan Africa	7	Upper middle income	3	9	8.93606e+09	337155	6934595	42	60105427800	9.6715	22.9134	12.7283	15.752	3.73767	24.8194	2.26918
Angola	3	2001	AGO	Sub-Saharan Africa	7	Upper middle income	3	9	1.52856e+10	366729	7182006	53	201789000000	12.5975	23.4502	12.8124	15.7871	3.97029	26.0305	2.5335
Angola	3	2002	AGO	Sub-Saharan Africa	7	Upper middle income	3	9	1.78127e+10	360986	7445833	59	394360000000	8.9884	23.6032	12.7966	15.8232	4.07754	26.7005	2.19593
Angola	3	2003	AGO	Sub-Saharan Africa	7	Upper middle income	3	9	2.35521e+10	360987	7723412	54	602229000000	18.7019	23.8825	12.7966	15.8598	3.98898	27.1239	2.92863
Angola	3	2004	AGO	Sub-Saharan Africa	7	Upper middle income	3	9	3.69709e+10	360988	8011142	52	895564000000	19.0064	24.3334	12.7966	15.8963	3.95124	27.5207	2.94478
Angola	3	2005	AGO	Sub-Saharan Africa	7	Upper middle income	3	9	5.2381e+10	339172	8294270	66	923944000000	22.1024	24.6818	12.7343	15.9311	4.18965	27.5519	3.09569
Angola	3	2006	AGO	Sub-Saharan Africa	7	Upper middle income	3	9	6.52665e+10	358609	8590630	52	1259386000000	24.9761	24.9017	12.79	15.9662	3.95124	27.8616	3.21792
Angola	3	2007	AGO	Sub-Saharan Africa	7	Upper middle income	3	9	8.85386e+10	393699	8903075	54	1941186000000	25.486	25.2067	12.8833	16.0019	3.98898	28.2943	3.23813
Angola	3	2008	AGO	Sub-Saharan Africa	7	Upper middle income	3	9	7.03072e+10	408364	9233513	48	2.38668e+12	27.5655	24.9761	12.9199	16.0384	3.8712	28.5009	3.31656
Angola	3	2009	AGO	Sub-Saharan Africa	7	Upper middle income	3	9	8.37995e+10	487529	9578368	50	2.17468e+12	28.8645	25.1517	13.0971	16.075	3.91202	28.4079	3.36261
Angola	3	2010	AGO	Sub-Saharan Africa	7	Upper middle income	3	9	1.1179e+11	484717	9926136	51	2.77145e+12	30.1421	25.4399	13.0913	16.1107	3.93183	28.6504	3.40592
Angola	3	2011	AGO	Sub-Saharan Africa	7	Upper middle income	3	9	1.28053e+11	484717	10291553	54	3.26172e+12	33.1858	25.5757	13.0913	16.1468	3.98898	28.8133	3.50212
Angola	3	2012	AGO	Sub-Saharan Africa	7	Upper middle income	3	9	1.3671e+11	484717	10671132	60	3.45161e+12	32.3731	25.6411	13.0913	16.1831	4.09434	28.8699	3.47733
Angola	3	2013	AGO	Sub-Saharan Africa	7	Upper middle income	3	9	1.45712e+11	484717	11062740	54	3.93603e+12	34.4576	25.7049	13.0913	16.2191	3.98898	29.0012	3.53973
Angola	3	2014	AGO	Sub-Saharan Africa	7	Upper middle income	3	9	1.16194e+11	484717	11464498	58	3.93532e+12	34.7611	25.4785	13.0913	16.2548	4.06044	29.001	3.5485
Angola	3	2015	AGO	Sub-Saharan Africa	7	Upper middle income	3	9	1.01124e+11	1746550	11871028	57	4.33817e+12	35.351	25.3396	14.3732	16.2896	4.04305	29.0985	3.56533
Angola	3	2016	AGO	Sub-Saharan Africa	7	Upper middle income	3	9	1.22124e+11	1746550	12298645	51	4.70943e+12	35.351	25.5283	14.3732	16.325	3.93183	29.1806	3.56533
Albania	4	2000	ALB	Europe & Central Asia	2	Upper middle income	3	9	3.9221e+09	361549	1338328	87	206951000000	3.2207	22.0899	12.7982	14.1069	4.46591	26.0557	1.1696
Albania	4	2001	ALB	Europe & Central Asia	2	Upper middle income	3	9	4.34807e+09	363710	1338094	87	220117000000	3.7483	22.193	12.8041	14.1068	4.46591	26.1174	1.3213
Albania	4	2002	ALB	Europe & Central Asia	2	Upper middle income	3	9	5.6115e+09	375804	1319856	87	243267000000	4.2905	22.4481	12.8368	14.093	4.46591	26.2174	1.4564
Albania	4	2003	ALB	Europe & Central Asia	2	Upper middle income	3	9	7.18469e+09	369474	1301290	87	278802000000	4.1623	22.6952	12.8198	14.0789	4.46591	26.3538	1.42607
Albania	4	2004	ALB	Europe & Central Asia	2	Upper middle income	3	9	8.05207e+09	369474	1282212	87	304937000000	4.2502	22.8092	12.8198	14.0641	4.46591	26.4434	1.44697
Albania	4	2005	ALB	Europe & Central Asia	2	Upper middle income	3	9	8.89607e+09	379731	1266919	87	332252000000	3.8948	22.9089	12.8472	14.0521	4.46591	26.5292	1.35964
Albania	4	2006	ALB	Europe & Central Asia	2	Upper middle income	3	9	1.06773e+10	380293	1250632	87	351305000000	3.9241	23.0914	12.8487	14.0392	4.46591	26.5849	1.36714
Albania	4	2007	ALB	Europe & Central Asia	2	Upper middle income	3	9	1.28814e+10	376901	1234727	87	3.66882e+11	4.3712	23.279	12.8397	14.0264	4.46591	26.6283	1.47504
Albania	4	2008	ALB	Europe & Central Asia	2	Upper middle income	3	9	1.20442e+10	332929	1226713	87	3.74169e+11	4.3748	23.2118	12.7157	14.0198	4.46591	26.648	1.47586
Albania	4	2009	ALB	Europe & Central Asia	2	Upper middle income	3	9	1.1927e+10	335865	1225744	87	3.52412e+11	4.5947	23.2021	12.7245	14.0191	4.46591	26.5881	1.5249
Albania	4	2010	ALB	Europe & Central Asia	2	Upper middle income	3	9	1.28909e+10	336461	1271832	87	381944000000	5.2359	23.2798	12.7262	14.056	4.46591	26.6685	1.65554
Albania	4	2011	ALB	Europe & Central Asia	2	Upper middle income	3	9	1.23198e+10	330089	1325041	87	353044000000	4.9061	23.2345	12.7071	14.097	4.46591	26.5899	1.59048
Albania	4	2012	ALB	Europe & Central Asia	2	Upper middle income	3	9	1.27763e+10	322077	1249102	87	352088000000	5.06	23.2709	12.6825	14.0379	4.46591	26.5871	1.62137
Albania	4	2013	ALB	Europe & Central Asia	2	Upper middle income	3	9	1.32282e+10	306610	1275842	87	337087000000	5.7122	23.3056	12.6333	14.0591	4.46591	26.5436	1.7426
Albania	4	2014	ALB	Europe & Central Asia	2	Upper middle income	3	9	1.13869e+10	287812	1333035	87	350164000000	5.9477	23.1557	12.5701	14.103	4.46591	26.5817	1.783
Albania	4	2015	ALB	Europe & Central Asia	2	Upper middle income	3	9	1.18837e+10	268887	1331755	87	361989000000	6.2729	23.1984	12.502	14.102	4.46591	26.6149	1.83624
Albania	4	2016	ALB	Europe & Central Asia	2	Upper middle income	3	9	1.30385e+10	255259	1330861	87	361989000000	6.2729	23.2912	12.45	14.1013	4.46591	26.6149	1.83624
Andorra	5	2000	ADO	Europe & Central Asia	2	High income: nonOECD	4	2	1.49691e+09	2917	13524	87	2031252351	0.52395	21.1267	7.97831	9.51222	4.46591	21.4319	-0.646359
Andorra	5	2001	ADO	Europe & Central Asia	2	High income: nonOECD	4	2	1.73312e+09	2917	13525	87	2031252352	0.53128	21.2732	7.97831	9.5123	4.46591	21.4319	-0.632466
Andorra	5	2002	ADO	Europe & Central Asia	2	High income: nonOECD	4	2	2.39865e+09	2975	13526	87	2031252353	0.53494	21.5982	7.998	9.51237	4.46591	21.4319	-0.625601
Andorra	5	2003	ADO	Europe & Central Asia	2	High income: nonOECD	4	2	2.93566e+09	3028	13527	87	2031252354	0.56059	21.8002	8.01566	9.51244	4.46591	21.4319	-0.578765
Andorra	5	2004	ADO	Europe & Central Asia	2	High income: nonOECD	4	2	3.25579e+09	3506	13528	87	2031252355	0.57525	21.9037	8.16223	9.51252	4.46591	21.4319	-0.552951
Andorra	5	2005	ADO	Europe & Central Asia	2	High income: nonOECD	4	2	3.54326e+09	3597	13529	87	2031252356	0.54594	21.9883	8.18786	9.51259	4.46591	21.4319	-0.605246
Andorra	5	2006	ADO	Europe & Central Asia	2	High income: nonOECD	4	2	4.01697e+09	3574	13530	87	2031252357	0.53861	22.1138	8.18144	9.51266	4.46591	21.4319	-0.618764
Andorra	5	2007	ADO	Europe & Central Asia	2	High income: nonOECD	4	2	4.00735e+09	3589	13531	87	2031252358	0.53861	22.1114	8.18563	9.51274	4.46591	21.4319	-0.618764
Andorra	5	2008	ADO	Europe & Central Asia	2	High income: nonOECD	4	2	3.66053e+09	3602	13532	87	2031252359	0.51662	22.0209	8.18924	9.51281	4.46591	21.4319	-0.660448
Andorra	5	2009	ADO	Europe & Central Asia	2	High income: nonOECD	4	2	3.3557e+09	3692	13533	87	2031252360	0.51662	21.9339	8.21392	9.51289	4.46591	21.4319	-0.660448
Andorra	5	2010	ADO	Europe & Central Asia	2	High income: nonOECD	4	2	3.44206e+09	3789	13534	87	2031252361	0.49098	21.9593	8.23986	9.51296	4.46591	21.4319	-0.711352
Andorra	5	2011	ADO	Europe & Central Asia	2	High income: nonOECD	4	2	3.16462e+09	3883	13535	87	2031252362	0.48731	21.8753	8.26436	9.51303	4.46591	21.4319	-0.718855
Andorra	5	2012	ADO	Europe & Central Asia	2	High income: nonOECD	4	2	3.28159e+09	3921	13536	87	2031252363	0.47632	21.9116	8.2741	9.51311	4.46591	21.4319	-0.741665
Andorra	5	2013	ADO	Europe & Central Asia	2	High income: nonOECD	4	2	3.35074e+09	3956	13537	87	2031252364	0.46166	21.9324	8.28299	9.51318	4.46591	21.4319	-0.772927
Andorra	5	2014	ADO	Europe & Central Asia	2	High income: nonOECD	4	2	2.81149e+09	4004	13538	87	2031252365	0.47724	21.757	8.29505	9.51326	4.46591	21.4319	-0.739736
Andorra	5	2015	ADO	Europe & Central Asia	2	High income: nonOECD	4	2	2.87731e+09	4006	13539	87	2031252366	0.51151	21.7801	8.29555	9.51333	4.46591	21.4319	-0.670388
Andorra	5	2016	ADO	Europe & Central Asia	2	High income: nonOECD	4	2	3.01291e+09	4053	13540	87	2031252367	0.51151	21.8262	8.30721	9.5134	4.46591	21.4319	-0.670388
United Arab Emirates	6	2000	ARE	Middle East & North Africa	4	High income: nonOECD	4	2	1.03312e+11	433129	1908932	87	79593000000	100.603	25.361	12.9788	14.4621	4.46591	25.1002	4.61118
United Arab Emirates	6	2001	ARE	Middle East & North Africa	4	High income: nonOECD	4	2	1.09816e+11	433130	2063389	87	84981000000	83.7456	25.4221	12.9788	14.5399	4.46591	25.1657	4.42778
United Arab Emirates	6	2002	ARE	Middle East & North Africa	4	High income: nonOECD	4	2	1.24346e+11	433131	2261132	87	94947000000	105.677	25.5463	12.9788	14.6314	4.46591	25.2766	4.66039
United Arab Emirates	6	2003	ARE	Middle East & North Africa	4	High income: nonOECD	4	2	1.47824e+11	433132	2541423	87	101433000000	111.868	25.7193	12.9788	14.7482	4.46591	25.3427	4.71732
United Arab Emirates	6	2004	ARE	Middle East & North Africa	4	High income: nonOECD	4	2	1.80617e+11	433133	2928896	87	121912000000	114.554	25.9196	12.9788	14.8901	4.46591	25.5266	4.74105
United Arab Emirates	6	2005	ARE	Middle East & North Africa	4	High income: nonOECD	4	2	2.22117e+11	433134	3430362	87	143390000000	121.884	26.1265	12.9788	15.0482	4.46591	25.6888	4.80307
United Arab Emirates	6	2006	ARE	Middle East & North Africa	4	High income: nonOECD	4	2	2.57916e+11	433135	4054528	87	223283000000	133.337	26.2759	12.9788	15.2153	4.46591	26.1317	4.89288
United Arab Emirates	6	2007	ARE	Middle East & North Africa	4	High income: nonOECD	4	2	3.15475e+11	433136	4731781	87	259220000000	154.155	26.4773	12.9788	15.3698	4.46591	26.2809	5.03796
United Arab Emirates	6	2008	ARE	Middle East & North Africa	4	High income: nonOECD	4	2	2.53547e+11	433137	5360469	87	2.69224e+11	165.185	26.2588	12.9788	15.4946	4.46591	26.3188	5.10707
United Arab Emirates	6	2009	ARE	Middle East & North Africa	4	High income: nonOECD	4	2	2.89787e+11	433138	5891852	87	263094000000	158.165	26.3924	12.9788	15.5891	4.46591	26.2958	5.06364
United Arab Emirates	6	2010	ARE	Middle East & North Africa	4	High income: nonOECD	4	2	3.50666e+11	433139	6149579	87	276425000000	162.705	26.5831	12.9788	15.6319	4.46591	26.3452	5.09194
United Arab Emirates	6	2011	ARE	Middle East & North Africa	4	High income: nonOECD	4	2	3.74591e+11	433140	6286325	87	286691000000	173.924	26.6491	12.9788	15.6539	4.46591	26.3817	5.15862
United Arab Emirates	6	2012	ARE	Middle East & North Africa	4	High income: nonOECD	4	2	3.90108e+11	433141	6339424	87	261337000000	168.211	26.6897	12.9788	15.6623	4.46591	26.2891	5.12522
United Arab Emirates	6	2013	ARE	Middle East & North Africa	4	High income: nonOECD	4	2	4.03137e+11	433142	6367992	87	290307000000	208.812	26.7225	12.9788	15.6668	4.46591	26.3942	5.34143
United Arab Emirates	6	2014	ARE	Middle East & North Africa	4	High income: nonOECD	4	2	3.58135e+11	433143	6414735	87	307904000000	227.477	26.6042	12.9788	15.6741	4.46591	26.4531	5.42705
United Arab Emirates	6	2015	ARE	Middle East & North Africa	4	High income: nonOECD	4	2	3.57045e+11	433144	6415833	87	320766000000	233.427	26.6011	12.9788	15.6743	4.46591	26.494	5.45287
United Arab Emirates	6	2016	ARE	Middle East & North Africa	4	High income: nonOECD	4	2	3.82575e+11	433145	6447142	87	323008000000	233.427	26.6702	12.9788	15.6791	4.46591	26.5009	5.45287
Argentina	7	2000	ARG	Latin America & Caribbean	3	High income: nonOECD	4	2	268696750000	3904915	16694710	87	38098830100	133.311	26.3168	15.1777	16.6306	4.46591	24.3634	4.89268
Argentina	7	2001	ARG	Latin America & Caribbean	3	High income: nonOECD	4	2	9.7724e+10	3905207	16830712	87	37386593800	124.382	25.3054	15.1778	16.6387	4.46591	24.3446	4.82336
Argentina	7	2002	ARG	Latin America & Caribbean	3	High income: nonOECD	4	2	1.27587e+11	3902011	17210175	87	56903329000	134.621	25.5721	15.177	16.661	4.46591	24.7646	4.90246
Argentina	7	2003	ARG	Latin America & Caribbean	3	High income: nonOECD	4	2	1.64658e+11	3919748	17597867	87	77103177100	157.034	25.8271	15.1815	16.6833	4.46591	25.0684	5.05646
Argentina	7	2004	ARG	Latin America & Caribbean	3	High income: nonOECD	4	2	1.98737e+11	3884317	17751236	87	101077054100	161.425	26.0152	15.1725	16.692	4.46591	25.3391	5.08404
Argentina	7	2005	ARG	Latin America & Caribbean	3	High income: nonOECD	4	2	2.32557e+11	3872929	18064580	87	131233748800	174.618	26.1724	15.1695	16.7095	4.46591	25.6002	5.1626
Argentina	7	2006	ARG	Latin America & Caribbean	3	High income: nonOECD	4	2	2.87531e+11	3897005	18090391	87	175055360800	174.233	26.3846	15.1757	16.7109	4.46591	25.8884	5.16039
Argentina	7	2007	ARG	Latin America & Caribbean	3	High income: nonOECD	4	2	3.61558e+11	3963715	18118705	87	2.1855e+11	188.041	26.6137	15.1927	16.7125	4.46591	26.1103	5.23666
Argentina	7	2008	ARG	Latin America & Caribbean	3	High income: nonOECD	4	2	3.32976e+11	4106048	18474862	87	194449251800	178.867	26.5313	15.228	16.7319	4.46591	25.9934	5.18664
Argentina	7	2009	ARG	Latin America & Caribbean	3	High income: nonOECD	4	2	4.23627e+11	4213136	18248453	87	276534725500	186.686	26.7721	15.2537	16.7196	4.46591	26.3456	5.22943
Argentina	7	2010	ARG	Latin America & Caribbean	3	High income: nonOECD	4	2	5.30163e+11	4279426	18830069	87	3.75844e+11	190.248	26.9965	15.2693	16.751	4.46591	26.6524	5.24833
Argentina	7	2011	ARG	Latin America & Caribbean	3	High income: nonOECD	4	2	5.45982e+11	4346391	19015971	87	418307859000	191.045	27.0259	15.2849	16.7608	4.46591	26.7595	5.25251
Argentina	7	2012	ARG	Latin America & Caribbean	3	High income: nonOECD	4	2	5.52025e+11	4406046	19151572	87	545423085700	188.428	27.0369	15.2985	16.7679	4.46591	27.0248	5.23872
Argentina	7	2013	ARG	Latin America & Caribbean	3	High income: nonOECD	4	2	5.2632e+11	4450741	19207364	87	731735907900	202.672	26.9892	15.3086	16.7708	4.46591	27.3187	5.31159
Argentina	7	2014	ARG	Latin America & Caribbean	3	High income: nonOECD	4	2	5.94749e+11	4501734	19486951	87	926804441500	206.368	27.1114	15.32	16.7853	4.46591	27.555	5.32966
Argentina	7	2015	ARG	Latin America & Caribbean	3	High income: nonOECD	4	2	5.54861e+11	4583002	19704082	87	1198763092500	207.064	27.042	15.3379	16.7963	4.46591	27.8123	5.33303
Argentina	7	2016	ARG	Latin America & Caribbean	3	High income: nonOECD	4	2	6.3743e+11	4583002	19901885	87	1562380169100	207.064	27.1807	15.3379	16.8063	4.46591	28.0772	5.33303
Armenia	8	2000	ARM	Europe & Central Asia	2	Lower middle income	2	9	2.11847e+09	388298	1290071	80	208025000000	3.5327	21.474	12.8695	14.0702	4.38203	26.0609	1.26206
Armenia	8	2001	ARM	Europe & Central Asia	2	Lower middle income	2	9	2.37634e+09	383372	1294489	80	287369000000	3.0766	21.5888	12.8568	14.0736	4.38203	26.384	1.12383
Armenia	8	2002	ARM	Europe & Central Asia	2	Lower middle income	2	9	2.80706e+09	376506	1298703	80	373615000000	3.4556	21.7554	12.8387	14.0769	4.38203	26.6465	1.24
Armenia	8	2003	ARM	Europe & Central Asia	2	Lower middle income	2	9	3.57662e+09	367222	1303286	80	455305000000	3.6912	21.9977	12.8137	14.0804	4.38203	26.8442	1.30595
Armenia	8	2004	ARM	Europe & Central Asia	2	Lower middle income	2	9	4.90047e+09	362707	1308394	80	668268000000	4.3798	22.3126	12.8014	14.0843	4.38203	27.228	1.477
Armenia	8	2005	ARM	Europe & Central Asia	2	Lower middle income	2	9	6.38445e+09	354261	1310512	80	9.4378e+11	4.4052	22.5771	12.7778	14.0859	4.38203	27.5732	1.48279
Armenia	8	2006	ARM	Europe & Central Asia	2	Lower middle income	2	9	9.2063e+09	335065	1313226	80	1163203000000	5.1078	22.9432	12.7221	14.088	4.38203	27.7822	1.63077
Armenia	8	2007	ARM	Europe & Central Asia	2	Lower middle income	2	9	1.1662e+10	306558	1311694	80	1418785000000	5.5821	23.1796	12.6332	14.0868	4.38203	27.9808	1.71957
Armenia	8	2008	ARM	Europe & Central Asia	2	Lower middle income	2	9	8.64794e+09	300253	1325693	80	1143829000000	4.3623	22.8806	12.6124	14.0974	4.38203	27.7654	1.473
Armenia	8	2009	ARM	Europe & Central Asia	2	Lower middle income	2	9	9.26028e+09	291127	1380524	80	1.03735e+12	4.2602	22.949	12.5815	14.138	4.38203	27.6677	1.44932
Armenia	8	2010	ARM	Europe & Central Asia	2	Lower middle income	2	9	1.01421e+10	234176	1404422	80	9.75294e+11	4.9689	23.04	12.3638	14.1551	4.38203	27.606	1.6032
Armenia	8	2011	ARM	Europe & Central Asia	2	Lower middle income	2	9	1.06193e+10	234176	1401345	80	1006835000000	5.7483	23.0859	12.3638	14.1529	4.38203	27.6378	1.7489
Armenia	8	2012	ARM	Europe & Central Asia	2	Lower middle income	2	9	1.11215e+10	228070	1414410	80	9.66365e+11	5.5494	23.1321	12.3374	14.1622	4.38203	27.5968	1.71369
Armenia	8	2013	ARM	Europe & Central Asia	2	Lower middle income	2	9	1.16095e+10	217929	1411931	80	9.65487e+11	5.5814	23.1751	12.2919	14.1605	4.38203	27.5959	1.71944
Armenia	8	2014	ARM	Europe & Central Asia	2	Lower middle income	2	9	1.05533e+10	215010	1398274	80	1039622000000	5.7917	23.0797	12.2784	14.1507	4.38203	27.6699	1.75643
Armenia	8	2015	ARM	Europe & Central Asia	2	Lower middle income	2	9	1.05461e+10	215917	1402993	80	879566600000	5.9608	23.079	12.2826	14.1541	4.38203	27.5027	1.7852
Armenia	8	2016	ARM	Europe & Central Asia	2	Lower middle income	2	9	1.15366e+10	215917	1409757	80	964088600000	5.9608	23.1688	12.2826	14.1589	4.38203	27.5944	1.7852
Australia	10	2000	AUS	East Asia & Pacific	1	High income: OECD	4	1	3.78215e+11	1388801	9789976	87	164137000000	357.669	26.6587	14.144	16.0969	4.46591	25.824	5.87961
Australia	10	2001	AUS	East Asia & Pacific	1	High income: OECD	4	1	3.94487e+11	1411612	9947031	87	1.8378e+11	362.209	26.7009	14.1602	16.1128	4.46591	25.937	5.89222
Australia	10	2002	AUS	East Asia & Pacific	1	High income: OECD	4	1	4.66295e+11	1437675	10126911	87	209212000000	369.726	26.8681	14.1785	16.1307	4.46591	26.0666	5.91276
Australia	10	2003	AUS	East Asia & Pacific	1	High income: OECD	4	1	6.11904e+11	1448223	10247103	87	2.29658e+11	383.205	27.1398	14.1858	16.1425	4.46591	26.1599	5.94857
Australia	10	2004	AUS	East Asia & Pacific	1	High income: OECD	4	1	6.92642e+11	1469246	10556752	87	249387000000	386.515	27.2638	14.2003	16.1723	4.46591	26.2423	5.95717
Australia	10	2005	AUS	East Asia & Pacific	1	High income: OECD	4	1	7.45522e+11	1488493	10801453	87	277510000000	392.682	27.3374	14.2133	16.1952	4.46591	26.3491	5.973
Australia	10	2006	AUS	East Asia & Pacific	1	High income: OECD	4	1	8.51963e+11	1501992	10969546	87	297331000000	400.416	27.4708	14.2223	16.2106	4.46591	26.4181	5.9925
Australia	10	2007	AUS	East Asia & Pacific	1	High income: OECD	4	1	1.05258e+12	1511370	11259265	87	331658000000	405.048	27.6823	14.2285	16.2367	4.46591	26.5274	6.00401
Australia	10	2008	AUS	East Asia & Pacific	1	High income: OECD	4	1	9.26448e+11	1527779	11494997	87	3.46783e+11	408.673	27.5546	14.2393	16.2574	4.46591	26.572	6.01291
Australia	10	2009	AUS	East Asia & Pacific	1	High income: OECD	4	1	1.14426e+12	1533093	11692524	87	3.50887e+11	406.753	27.7658	14.2428	16.2745	4.46591	26.5837	6.00821
Australia	10	2010	AUS	East Asia & Pacific	1	High income: OECD	4	1	1.39428e+12	1542054	11859905	87	367161000000	404.247	27.9634	14.2486	16.2887	4.46591	26.6291	6.00203
Australia	10	2011	AUS	East Asia & Pacific	1	High income: OECD	4	1	1.54341e+12	1552108	12026236	87	409169000000	407.146	28.065	14.2551	16.3026	4.46591	26.7374	6.00917
Australia	10	2012	AUS	East Asia & Pacific	1	High income: OECD	4	1	1.5737e+12	1566087	12205765	87	425996000000	398.164	28.0844	14.2641	16.3174	4.46591	26.7777	5.98686
Australia	10	2013	AUS	East Asia & Pacific	1	High income: OECD	4	1	1.46496e+12	1577750	12355521	87	427501000000	393.464	28.0128	14.2715	16.3296	4.46591	26.7812	5.97499
Australia	10	2014	AUS	East Asia & Pacific	1	High income: OECD	4	1	1.34903e+12	1653634	12592463	87	422548000000	402.995	27.9304	14.3185	16.3486	4.46591	26.7696	5.99893
Australia	10	2015	AUS	East Asia & Pacific	1	High income: OECD	4	1	1.20804e+12	1668260	12741985	87	418702000000	413.37	27.82	14.3273	16.3604	4.46591	26.7604	6.02434
Australia	10	2016	AUS	East Asia & Pacific	1	High income: OECD	4	1	1.32342e+12	1668260	12910684	87	421155000000	413.37	27.9112	14.3273	16.3736	4.46591	26.7663	6.02434
Austria	11	2000	AUT	Europe & Central Asia	2	High income: OECD	4	1	1.97338e+11	486054	3886923	87	54682770000	70.3909	26.0082	13.0941	15.1731	4.46591	24.7248	4.25406
Austria	11	2001	AUT	Europe & Central Asia	2	High income: OECD	4	1	2.13378e+11	489936	3972924	87	53352090000	72.1465	26.0863	13.102	15.195	4.46591	24.7002	4.2787
Austria	11	2002	AUT	Europe & Central Asia	2	High income: OECD	4	1	2.61696e+11	497517	3992277	87	55897670000	77.7642	26.2904	13.1174	15.1999	4.46591	24.7468	4.35368
Austria	11	2003	AUT	Europe & Central Asia	2	High income: OECD	4	1	3.00904e+11	478230	3891230	87	57173610000	78.0525	26.4301	13.0778	15.1742	4.46591	24.7694	4.35738
Austria	11	2004	AUT	Europe & Central Asia	2	High income: OECD	4	1	3.15974e+11	481324	4017205	87	58569670000	79.3667	26.4789	13.0843	15.2061	4.46591	24.7935	4.37408
Austria	11	2005	AUT	Europe & Central Asia	2	High income: OECD	4	1	3.35999e+11	480298	4074463	87	60530350000	76.6885	26.5404	13.0822	15.2202	4.46591	24.8264	4.33975
Austria	11	2006	AUT	Europe & Central Asia	2	High income: OECD	4	1	3.88691e+11	476624	4162650	87	65079310000	74.0321	26.6861	13.0745	15.2417	4.46591	24.8989	4.3045
Austria	11	2007	AUT	Europe & Central Asia	2	High income: OECD	4	1	4.30294e+11	470889	4209485	87	68377390000	73.8063	26.7877	13.0624	15.2529	4.46591	24.9483	4.30144
Austria	11	2008	AUT	Europe & Central Asia	2	High income: OECD	4	1	4.00172e+11	460934	4256778	87	64559330000	67.4831	26.7152	13.041	15.264	4.46591	24.8909	4.21188
Austria	11	2009	AUT	Europe & Central Asia	2	High income: OECD	4	1	3.91893e+11	449729	4276558	87	63903980000	72.3831	26.6943	13.0164	15.2687	4.46591	24.8806	4.28197
Austria	11	2010	AUT	Europe & Central Asia	2	High income: OECD	4	1	4.3112e+11	438879	4305299	87	69691230000	70.1157	26.7897	12.992	15.2754	4.46591	24.9673	4.25015
Austria	11	2011	AUT	Europe & Central Asia	2	High income: OECD	4	1	4.09425e+11	430657	4352343	87	72172660000	67.6614	26.738	12.9731	15.2862	4.46591	25.0023	4.21452
Austria	11	2012	AUT	Europe & Central Asia	2	High income: OECD	4	1	4.30069e+11	446949	4393513	87	74629550000	68.0012	26.7872	13.0102	15.2956	4.46591	25.0358	4.21953
Austria	11	2013	AUT	Europe & Central Asia	2	High income: OECD	4	1	4.41885e+11	443883	4412005	87	75429420000	64.2533	26.8143	13.0033	15.2998	4.46591	25.0465	4.16283
Austria	11	2014	AUT	Europe & Central Asia	2	High income: OECD	4	1	3.82066e+11	442411	4460834	87	77580660000	66.704	26.6689	13	15.3108	4.46591	25.0746	4.20026
Austria	11	2015	AUT	Europe & Central Asia	2	High income: OECD	4	1	3.908e+11	445740	4535197	87	81533100000	67.4021	26.6915	13.0075	15.3274	4.46591	25.1243	4.21068
Austria	11	2016	AUT	Europe & Central Asia	2	High income: OECD	4	1	4.16596e+11	445740	4565912	88	86916130000	67.4021	26.7554	13.0075	15.3341	4.47734	25.1882	4.21068
Azerbaijan	12	2000	AZE	Europe & Central Asia	2	Upper middle income	3	9	5.70772e+09	997187	3586313	80	1216300000	28.7927	22.4651	13.8127	15.0926	4.38203	20.9191	3.36012
Azerbaijan	12	2001	AZE	Europe & Central Asia	2	Upper middle income	3	9	6.23586e+09	1018556	3663214	80	2066100000	29.6418	22.5536	13.8339	15.1139	4.38203	21.4489	3.38919
Azerbaijan	12	2002	AZE	Europe & Central Asia	2	Upper middle income	3	9	7.27601e+09	1073634	3742291	80	3779100000	30.6267	22.7078	13.8866	15.1352	4.38203	22.0528	3.42187
Azerbaijan	12	2003	AZE	Europe & Central Asia	2	Upper middle income	3	9	8.68037e+09	1082859	3829758	80	4922800000	32.0782	22.8843	13.8951	15.1583	4.38203	22.3171	3.46818
Azerbaijan	12	2004	AZE	Europe & Central Asia	2	Upper middle income	3	9	1.32457e+10	1066920	3927697	80	5.1729e+09	34.2864	23.3069	13.8803	15.1836	4.38203	22.3667	3.53475
Azerbaijan	12	2005	AZE	Europe & Central Asia	2	Upper middle income	3	9	2.0983e+10	1050711	4021668	80	5567800000	39.1085	23.767	13.865	15.2072	4.38203	22.4403	3.66634
Azerbaijan	12	2006	AZE	Europe & Central Asia	2	Upper middle income	3	9	3.30503e+10	1027034	4123365	80	6.069e+09	30.4583	24.2213	13.8422	15.2322	4.38203	22.5265	3.41636
Azerbaijan	12	2007	AZE	Europe & Central Asia	2	Upper middle income	3	9	4.88525e+10	995320	4260007	80	7457000000	35.4506	24.6121	13.8108	15.2648	4.38203	22.7324	3.56814
Azerbaijan	12	2008	AZE	Europe & Central Asia	2	Upper middle income	3	9	4.42915e+10	941273	4390880	80	6700000000	31.8566	24.5141	13.755	15.295	4.38203	22.6254	3.46124
Azerbaijan	12	2009	AZE	Europe & Central Asia	2	Upper middle income	3	9	5.29027e+10	886337	4472075	80	7714500000	30.6329	24.6917	13.6949	15.3134	4.38203	22.7664	3.42207
Azerbaijan	12	2010	AZE	Europe & Central Asia	2	Upper middle income	3	9	6.59516e+10	844759	4540067	80	10508900000	33.3966	24.9122	13.6468	15.3285	4.38203	23.0755	3.50845
Azerbaijan	12	2011	AZE	Europe & Central Asia	2	Upper middle income	3	9	6.96839e+10	802580	4626294	80	12292800000	35.4969	24.9672	13.5956	15.3473	4.38203	23.2323	3.56945
Azerbaijan	12	2012	AZE	Europe & Central Asia	2	Upper middle income	3	9	7.41644e+10	777179	4700437	80	15007400000	35.58	25.0296	13.5634	15.3632	4.38203	23.4318	3.57178
Azerbaijan	12	2013	AZE	Europe & Central Asia	2	Upper middle income	3	9	7.52443e+10	762004	4788222	80	1.61878e+10	37.4144	25.044	13.5437	15.3817	4.38203	23.5075	3.62206
Azerbaijan	12	2014	AZE	Europe & Central Asia	2	Upper middle income	3	9	5.30744e+10	760526	4873418	80	15131400000	40.2414	24.695	13.5418	15.3993	4.38203	23.44	3.6949
Azerbaijan	12	2015	AZE	Europe & Central Asia	2	Upper middle income	3	9	3.78675e+10	762999	4966648	80	1.51273e+10	39.6883	24.3574	13.545	15.4183	4.38203	23.4398	3.68106
Azerbaijan	12	2016	AZE	Europe & Central Asia	2	Upper middle income	3	9	4.07478e+10	775092	5002124	80	16566200000	39.6883	24.4307	13.5607	15.4254	4.38203	23.5306	3.68106
Burundi	13	2000	BDI	Sub-Saharan Africa	7	Low income	1	9	8.76795e+08	104885	2802498	37	32531000000	0.20518	20.5918	11.5606	14.846	3.61092	24.2055	-1.58387
Burundi	13	2001	BDI	Sub-Saharan Africa	7	Low income	1	9	8.25394e+08	113176	2905730	38	3.0335e+10	0.21251	20.5314	11.6367	14.8822	3.63759	24.1356	-1.54877
Burundi	13	2002	BDI	Sub-Saharan Africa	7	Low income	1	9	7.84654e+08	119077	3020850	43	66844000000	0.16122	20.4808	11.6875	14.921	3.7612	24.9256	-1.82499
Burundi	13	2003	BDI	Sub-Saharan Africa	7	Low income	1	9	9.15257e+08	140735	3142756	45	104259000000	0.19786	20.6347	11.8546	14.9606	3.80666	25.3701	-1.6202
Burundi	13	2004	BDI	Sub-Saharan Africa	7	Low income	1	9	1.11711e+09	159240	3267144	46	221108652000	0.15389	20.834	11.9782	14.9994	3.82864	26.1219	-1.87152
Burundi	13	2005	BDI	Sub-Saharan Africa	7	Low income	1	9	1.27338e+09	180384	3388958	44	2.25473e+11	0.18686	20.9649	12.1028	15.036	3.78419	26.1415	-1.6774
Burundi	13	2006	BDI	Sub-Saharan Africa	7	Low income	1	9	1.3562e+09	197315	3513541	47	216951500000	0.18686	21.028	12.1926	15.0721	3.85015	26.1029	-1.6774
Burundi	13	2007	BDI	Sub-Saharan Africa	7	Low income	1	9	1.61184e+09	230572	3639043	52	2.54353e+11	0.19053	21.2006	12.3483	15.1072	3.95124	26.262	-1.65795
Burundi	13	2008	BDI	Sub-Saharan Africa	7	Low income	1	9	1.78146e+09	275160	3764253	57	402687000000	0.19053	21.3007	12.5251	15.1411	4.04305	26.7214	-1.65795
Burundi	13	2009	BDI	Sub-Saharan Africa	7	Low income	1	9	2.03214e+09	322112	3888282	60	411681900000	0.21251	21.4324	12.6827	15.1735	4.09434	26.7435	-1.54877
Burundi	13	2010	BDI	Sub-Saharan Africa	7	Low income	1	9	2.23582e+09	362111	3983756	54	4.35498e+11	0.23756	21.5279	12.7997	15.1977	3.98898	26.7998	-1.43734
Burundi	13	2011	BDI	Sub-Saharan Africa	7	Low income	1	9	2.33331e+09	402733	4081386	56	498956900000	0.2736	21.5706	12.906	15.2219	4.02535	26.9358	-1.29609
Burundi	13	2012	BDI	Sub-Saharan Africa	7	Low income	1	9	2.45163e+09	464709	4181126	61	511634800000	0.27823	21.62	13.0492	15.2461	4.11087	26.9609	-1.27931
Burundi	13	2013	BDI	Sub-Saharan Africa	7	Low income	1	9	2.70578e+09	546282	4283003	58	6.0264e+11	0.43153	21.7187	13.2109	15.2702	4.06044	27.1246	-0.840418
Burundi	13	2014	BDI	Sub-Saharan Africa	7	Low income	1	9	3.10439e+09	615946	4424012	55	602177300000	0.47666	21.8561	13.3309	15.3026	4.00733	27.1238	-0.740952
Burundi	13	2015	BDI	Sub-Saharan Africa	7	Low income	1	9	2.95919e+09	672472	4572248	61	458211700000	0.50815	21.8082	13.4187	15.3355	4.11087	26.8506	-0.676979
Burundi	13	2016	BDI	Sub-Saharan Africa	7	Low income	1	9	3.17242e+09	598006	4713453	63	458211700000	0.50815	21.8778	13.3014	15.3659	4.14313	26.8506	-0.676979
Belgium	14	2000	BEL	Europe & Central Asia	2	High income: OECD	4	1	2.37842e+11	481952	4307572	87	59577200000	126.129	26.1949	13.0856	15.2759	4.46591	24.8105	4.83731
Belgium	14	2001	BEL	Europe & Central Asia	2	High income: OECD	4	1	2.5886e+11	467608	4350497	87	56832900000	126.445	26.2796	13.0554	15.2858	4.46591	24.7634	4.8398
Belgium	14	2002	BEL	Europe & Central Asia	2	High income: OECD	4	1	3.19003e+11	470241	4381761	87	57769500000	127.953	26.4885	13.061	15.293	4.46591	24.7797	4.85166
Belgium	14	2003	BEL	Europe & Central Asia	2	High income: OECD	4	1	3.70885e+11	479766	4465111	87	63780500000	129.041	26.6392	13.0811	15.3118	4.46591	24.8787	4.86013
Belgium	14	2004	BEL	Europe & Central Asia	2	High income: OECD	4	1	3.87366e+11	485087	4616055	87	69016300000	125.638	26.6826	13.0921	15.3451	4.46591	24.9576	4.83341
Belgium	14	2005	BEL	Europe & Central Asia	2	High income: OECD	4	1	4.09813e+11	486972	4634917	87	72992900000	124.031	26.739	13.096	15.3491	4.46591	25.0136	4.82053
Belgium	14	2006	BEL	Europe & Central Asia	2	High income: OECD	4	1	4.71821e+11	482377	4722788	87	80094200000	120.611	26.8799	13.0865	15.3679	4.46591	25.1065	4.79257
Belgium	14	2007	BEL	Europe & Central Asia	2	High income: OECD	4	1	5.18626e+11	476189	4766098	87	84885800000	120.659	26.9744	13.0736	15.377	4.46591	25.1646	4.79297
Belgium	14	2008	BEL	Europe & Central Asia	2	High income: OECD	4	1	4.84553e+11	472219	4788134	87	78780300000	107.642	26.9065	13.0652	15.3817	4.46591	25.0899	4.67881
Belgium	14	2009	BEL	Europe & Central Asia	2	High income: OECD	4	1	4.83548e+11	484368	4887403	87	79660900000	113.582	26.9044	13.0906	15.4022	4.46591	25.101	4.73253
Belgium	14	2010	BEL	Europe & Central Asia	2	High income: OECD	4	1	5.27008e+11	484925	4871419	87	85609400000	104.159	26.9905	13.0917	15.3989	4.46591	25.1731	4.64591
Belgium	14	2011	BEL	Europe & Central Asia	2	High income: OECD	4	1	4.97884e+11	484891	4912346	87	87671800000	101.395	26.9336	13.0917	15.4073	4.46591	25.1969	4.61902
Belgium	14	2012	BEL	Europe & Central Asia	2	High income: OECD	4	1	5.20925e+11	652569	4968932	87	86943700000	101.97	26.9789	13.3887	15.4187	4.46591	25.1885	4.62468
Belgium	14	2013	BEL	Europe & Central Asia	2	High income: OECD	4	1	5.30771e+11	656711	4984375	87	92112000000	96.391	26.9976	13.395	15.4218	4.46591	25.2463	4.56841
Belgium	14	2014	BEL	Europe & Central Asia	2	High income: OECD	4	1	4.5504e+11	668179	5000910	87	94990900000	100.23	26.8437	13.4123	15.4251	4.46591	25.277	4.60746
Belgium	14	2015	BEL	Europe & Central Asia	2	High income: OECD	4	1	4.67546e+11	651048	5004722	87	99114100000	100.244	26.8708	13.3863	15.4259	4.46591	25.3195	4.6076
Belgium	14	2016	BEL	Europe & Central Asia	2	High income: OECD	4	1	4.92681e+11	651048	5011369	82	101769200000	100.244	26.9231	13.3863	15.4272	4.40672	25.346	4.6076
Benin	15	2000	BEN	Sub-Saharan Africa	7	Low income	1	9	2.68021e+09	233177	2800140	45	489700000000	1.7898	21.7092	12.3596	14.8452	3.80666	26.9171	0.582104
Benin	15	2001	BEN	Sub-Saharan Africa	7	Low income	1	9	3.05457e+09	262950	2884087	48	471200000000	2.0532	21.8399	12.4797	14.8747	3.8712	26.8785	0.7194
Benin	15	2002	BEN	Sub-Saharan Africa	7	Low income	1	9	3.90537e+09	283560	2983550	50	518600000000	2.3276	22.0856	12.5552	14.9086	3.91202	26.9744	0.844838
Benin	15	2003	BEN	Sub-Saharan Africa	7	Low income	1	9	4.52142e+09	313986	3084631	54	497700000000	2.4811	22.2321	12.6571	14.9419	3.98898	26.9333	0.908702
Benin	15	2004	BEN	Sub-Saharan Africa	7	Low income	1	9	4.8037e+09	377618	3186622	56	500200000000	2.3671	22.2927	12.8416	14.9745	4.02535	26.9383	0.861666
Benin	15	2005	BEN	Sub-Saharan Africa	7	Low income	1	9	5.14238e+09	433850	3279879	62	499500000000	3.7113	22.3608	12.9805	15.0033	4.12713	26.9369	1.31138
Benin	15	2006	BEN	Sub-Saharan Africa	7	Low income	1	9	5.96954e+09	433850	3374022	61	639100000000	4.3196	22.5099	12.9805	15.0316	4.11087	27.1833	1.46316
Benin	15	2007	BEN	Sub-Saharan Africa	7	Low income	1	9	7.13279e+09	433850	3469776	64	668406000000	4.2548	22.688	12.9805	15.0596	4.15888	27.2282	1.44805
Benin	15	2008	BEN	Sub-Saharan Africa	7	Low income	1	9	7.0972e+09	532641	3568162	63	728431000000	4.5079	22.683	13.1856	15.0876	4.14313	27.3142	1.50583
Benin	15	2009	BEN	Sub-Saharan Africa	7	Low income	1	9	6.97024e+09	593262	3669956	60	804244000000	4.9389	22.6649	13.2934	15.1157	4.09434	27.4132	1.59714
Benin	15	2010	BEN	Sub-Saharan Africa	7	Low income	1	9	7.81408e+09	699101	3771519	66	877380000000	5.1213	22.7792	13.4576	15.143	4.18965	27.5002	1.63341
Benin	15	2011	BEN	Sub-Saharan Africa	7	Low income	1	9	8.15255e+09	751225	3887587	62	886849000000	5.3055	22.8216	13.5295	15.1733	4.12713	27.5109	1.66874
Benin	15	2012	BEN	Sub-Saharan Africa	7	Low income	1	9	9.15736e+09	846328	4008319	61	1230300000000	5.6526	22.9378	13.6487	15.2039	4.11087	27.8383	1.73212
Benin	15	2013	BEN	Sub-Saharan Africa	7	Low income	1	9	9.70743e+09	873090	4133823	61	1372300000000	6.1582	22.9962	13.6798	15.2347	4.11087	27.9475	1.81778
Benin	15	2014	BEN	Sub-Saharan Africa	7	Low income	1	9	8.29116e+09	941689	4264471	63	1.2927e+12	6.3503	22.8385	13.7554	15.2658	4.14313	27.8878	1.8485
Benin	15	2015	BEN	Sub-Saharan Africa	7	Low income	1	9	8.57316e+09	965124	4397267	61	1.25004e+12	6.7479	22.8719	13.78	15.2965	4.11087	27.8542	1.90923
Benin	15	2016	BEN	Sub-Saharan Africa	7	Low income	1	9	9.2467e+09	993625	4541703	55	1527549979800	6.7479	22.9475	13.8091	15.3288	4.00733	28.0547	1.90923
Burkina Faso	16	2000	BFA	Sub-Saharan Africa	7	Low income	1	9	2.81285e+09	181882	4895917	29	305434000000	0.99169	21.7575	12.1111	15.4039	3.3673	26.445	-0.00834472
Burkina Faso	16	2001	BFA	Sub-Saharan Africa	7	Low income	1	9	3.20559e+09	201302	4996386	29	378386000000	1.0011	21.8882	12.2126	15.4242	3.3673	26.6592	0.0010994
Burkina Faso	16	2002	BFA	Sub-Saharan Africa	7	Low income	1	9	4.20569e+09	218493	5101563	31	4.444e+11	1.0743	22.1597	12.2945	15.4451	3.43399	26.82	0.0716693
Burkina Faso	16	2003	BFA	Sub-Saharan Africa	7	Low income	1	9	4.83855e+09	246162	5211557	34	4.96894e+11	1.0999	22.2999	12.4137	15.4664	3.52636	26.9316	0.0952193
Burkina Faso	16	2004	BFA	Sub-Saharan Africa	7	Low income	1	9	5.46271e+09	272980	5324990	41	567285000000	1.1218	22.4212	12.5172	15.4879	3.71357	27.0641	0.114935
Burkina Faso	16	2005	BFA	Sub-Saharan Africa	7	Low income	1	9	5.81631e+09	296747	5428598	45	584442000000	1.3562	22.4839	12.6006	15.5072	3.80666	27.0939	0.304687
Burkina Faso	16	2006	BFA	Sub-Saharan Africa	7	Low income	1	9	6.77128e+09	327799	5544104	45	700273000000	1.6419	22.636	12.7002	15.5282	3.80666	27.2747	0.495854
Burkina Faso	16	2007	BFA	Sub-Saharan Africa	7	Low income	1	9	8.36964e+09	397933	5662809	47	784427000000	1.8628	22.8479	12.894	15.5494	3.85015	27.3882	0.622081
Burkina Faso	16	2008	BFA	Sub-Saharan Africa	7	Low income	1	9	8.36918e+09	441781	5783758	52	905608000000	1.8668	22.8478	12.9986	15.5706	3.95124	27.5319	0.624226
Burkina Faso	16	2009	BFA	Sub-Saharan Africa	7	Low income	1	9	8.97997e+09	511585	5906179	53	1089735000000	1.8939	22.9183	13.1453	15.5915	3.97029	27.717	0.638638
Burkina Faso	16	2010	BFA	Sub-Saharan Africa	7	Low income	1	9	1.07241e+10	578291	6017265	58	1336626000000	2.1412	23.0958	13.2678	15.6101	4.06044	27.9212	0.761366
Burkina Faso	16	2011	BFA	Sub-Saharan Africa	7	Low income	1	9	1.11661e+10	648956	6131581	57	1672024000000	2.5503	23.1361	13.3831	15.629	4.04305	28.1451	0.936211
Burkina Faso	16	2012	BFA	Sub-Saharan Africa	7	Low income	1	9	1.19472e+10	732715	6246727	58	1.87676e+12	2.9924	23.2038	13.5045	15.6476	4.06044	28.2606	1.09608
Burkina Faso	16	2013	BFA	Sub-Saharan Africa	7	Low income	1	9	1.23774e+10	813654	6360090	59	1525721000000	2.8021	23.2391	13.6093	15.6656	4.07754	28.0535	1.03037
Burkina Faso	16	2014	BFA	Sub-Saharan Africa	7	Low income	1	9	1.04193e+10	935561	6571496	60	1521476000000	2.7813	23.0669	13.7489	15.6983	4.09434	28.0507	1.02292
Burkina Faso	16	2015	BFA	Sub-Saharan Africa	7	Low income	1	9	1.08864e+10	1028133	6787147	60	1611017908100	2.9698	23.1108	13.8433	15.7305	4.09434	28.1079	1.08849
Burkina Faso	16	2016	BFA	Sub-Saharan Africa	7	Low income	1	9	1.23229e+10	1132340	6995457	59	1775760945600	2.9698	23.2347	13.9398	15.7608	4.07754	28.2053	1.08849
Bangladesh	17	2000	BGD	South Asia	6	Lower middle income	2	9	5.39913e+10	10566996	48946794	26	704287000000	31.9439	24.7121	16.1732	17.7062	3.2581	27.2805	3.46398
Bangladesh	17	2001	BGD	South Asia	6	Lower middle income	2	9	5.47241e+10	10897971	50303954	28	765003000000	33.1854	24.7256	16.2041	17.7336	3.3322	27.3631	3.50211
Bangladesh	17	2002	BGD	South Asia	6	Lower middle income	2	9	6.01589e+10	10924016	51642722	29	859626000000	35.1406	24.8203	16.2065	17.7599	3.3673	27.4798	3.55936
Bangladesh	17	2003	BGD	South Asia	6	Lower middle income	2	9	6.51085e+10	10186996	52935998	31	957922000000	37.1619	24.8993	16.1366	17.7846	3.43399	27.588	3.61528
Bangladesh	17	2004	BGD	South Asia	6	Lower middle income	2	9	6.94429e+10	9916904	54175076	39	1103151000000	38.9159	24.9638	16.1098	17.8077	3.66356	27.7292	3.6614
Bangladesh	17	2005	BGD	South Asia	6	Lower middle income	2	9	7.18191e+10	10031776	55153622	45	1261028793900	42.9557	24.9974	16.1213	17.8256	3.80666	27.8629	3.76017
Bangladesh	17	2006	BGD	South Asia	6	Lower middle income	2	9	7.96119e+10	10190592	56091457	45	1439292983400	43.7664	25.1004	16.137	17.8425	3.80666	27.9952	3.77887
Bangladesh	17	2007	BGD	South Asia	6	Lower middle income	2	9	9.16313e+10	9692260	57004748	46	1.64729e+12	48.3076	25.241	16.0868	17.8586	3.82864	28.1302	3.87759
Bangladesh	17	2008	BGD	South Asia	6	Lower middle income	2	9	1.02478e+11	10539656	57920440	48	1.84772e+12	52.2926	25.3529	16.1707	17.8746	3.8712	28.245	3.95685
Bangladesh	17	2009	BGD	South Asia	6	Lower middle income	2	9	1.15279e+11	10961531	58860664	46	2093272404600	58.2818	25.4706	16.2099	17.8907	3.82864	28.3697	4.06529
Bangladesh	17	2010	BGD	South Asia	6	Lower middle income	2	9	1.28638e+11	11178900	59932582	45	2511291713500	61.5975	25.5803	16.2295	17.9087	3.80666	28.5518	4.12062
Bangladesh	17	2011	BGD	South Asia	6	Lower middle income	2	9	1.33356e+11	11758695	61016510	49	2982253005100	65.6025	25.6163	16.2801	17.9267	3.89182	28.7237	4.18361
Bangladesh	17	2012	BGD	South Asia	6	Lower middle income	2	9	1.4999e+11	12884519	62111483	53	3.4037e+12	67.7065	25.7338	16.3715	17.9444	3.97029	28.8559	4.21518
Bangladesh	17	2013	BGD	South Asia	6	Lower middle income	2	9	1.72885e+11	12999531	63214859	54	3839936000000	71.1457	25.8759	16.3804	17.962	3.98898	28.9765	4.26473
Bangladesh	17	2014	BGD	South Asia	6	Lower middle income	2	9	1.95079e+11	13964691	64315695	58	4378651000000	83.5008	25.9967	16.452	17.9793	4.06044	29.1078	4.42486
Bangladesh	17	2015	BGD	South Asia	6	Lower middle income	2	9	2.21415e+11	15160895	65383994	62	5138386000000	85.2536	26.1233	16.5342	17.9958	4.12713	29.2678	4.44563
Bangladesh	17	2016	BGD	South Asia	6	Lower middle income	2	9	2.49724e+11	14702156	66642260	67	6028302000000	85.2536	26.2436	16.5035	18.0148	4.20469	29.4275	4.44563
Bulgaria	18	2000	BGR	Europe & Central Asia	2	Upper middle income	3	9	1.40756e+10	509339	3508796	80	5969900000	48.9233	23.3677	13.1409	15.0708	4.38203	22.51	3.89025
Bulgaria	18	2001	BGR	Europe & Central Asia	2	Upper middle income	3	9	1.62765e+10	505533	3419546	80	6465300000	46.1664	23.513	13.1334	15.045	4.38203	22.5897	3.83225
Bulgaria	18	2002	BGR	Europe & Central Asia	2	Upper middle income	3	9	2.09827e+10	507904	3350106	80	7256200000	50.4145	23.767	13.138	15.0245	4.38203	22.7051	3.92028
Bulgaria	18	2003	BGR	Europe & Central Asia	2	Upper middle income	3	9	2.5958e+10	496064	3392853	80	8632000000	49.5086	23.9797	13.1145	15.0372	4.38203	22.8787	3.90215
Bulgaria	18	2004	BGR	Europe & Central Asia	2	Upper middle income	3	9	2.96366e+10	481281	3334372	80	12067100000	50.5913	24.1123	13.0842	15.0198	4.38203	23.2137	3.92378
Bulgaria	18	2005	BGR	Europe & Central Asia	2	Upper middle income	3	9	3.41301e+10	464375	3442126	80	14708900000	51.8256	24.2534	13.0484	15.0516	4.38203	23.4117	3.94788
Bulgaria	18	2006	BGR	Europe & Central Asia	2	Upper middle income	3	9	4.44115e+10	442622	3517645	80	17961800000	55.637	24.5168	13.0005	15.0733	4.38203	23.6115	4.01885
Bulgaria	18	2007	BGR	Europe & Central Asia	2	Upper middle income	3	9	5.44091e+10	417775	3583298	80	24024700000	53.9728	24.7198	12.9427	15.0918	4.38203	23.9023	3.98848
Bulgaria	18	2008	BGR	Europe & Central Asia	2	Upper middle income	3	9	5.18845e+10	390423	3509649	80	2.03306e+10	45.7071	24.6723	12.875	15.071	4.38203	23.7354	3.82225
Bulgaria	18	2009	BGR	Europe & Central Asia	2	Upper middle income	3	9	5.06101e+10	371857	3426004	80	16606300000	47.7928	24.6474	12.8263	15.0469	4.38203	23.533	3.86688
Bulgaria	18	2010	BGR	Europe & Central Asia	2	Upper middle income	3	9	5.74184e+10	365043	3343906	80	1.68958e+10	53.1165	24.7736	12.8078	15.0227	4.38203	23.5503	3.97249
Bulgaria	18	2011	BGR	Europe & Central Asia	2	Upper middle income	3	9	5.3903e+10	360862	3353729	80	17443400000	48.2695	24.7105	12.7963	15.0256	4.38203	23.5822	3.8768
Bulgaria	18	2012	BGR	Europe & Central Asia	2	Upper middle income	3	9	5.55552e+10	354985	3378725	80	17364900000	42.586	24.7406	12.7798	15.033	4.38203	23.5777	3.75153
Bulgaria	18	2013	BGR	Europe & Central Asia	2	Upper middle income	3	9	5.68145e+10	351279	3371015	80	17653000000	45.1425	24.7631	12.7693	15.0307	4.38203	23.5942	3.80982
Bulgaria	18	2014	BGR	Europe & Central Asia	2	Upper middle income	3	9	5.02013e+10	346266	3344317	80	18612300000	48.1327	24.6393	12.755	15.0228	4.38203	23.6471	3.87396
Bulgaria	18	2015	BGR	Europe & Central Asia	2	Upper middle income	3	9	5.3241e+10	343688	3273146	80	17484100000	45.2874	24.6981	12.7475	15.0013	4.38203	23.5846	3.81303
Bulgaria	18	2016	BGR	Europe & Central Asia	2	Upper middle income	3	9	5.8221e+10	349632	3243187	83	18716500000	45.2874	24.7875	12.7646	14.9921	4.41884	23.6527	3.81303
Bahrain	19	2000	BHR	Middle East & North Africa	4	High income: nonOECD	4	2	8.97621e+09	50829	325858	87	572870400	13.9053	22.9178	10.8362	12.6942	4.46591	20.1662	2.63227
Bahrain	19	2001	BHR	Middle East & North Africa	4	High income: nonOECD	4	2	9.63216e+09	51324	349795	87	833682300	15.6772	22.9884	10.8459	12.7651	4.46591	20.5414	2.75221
Bahrain	19	2002	BHR	Middle East & North Africa	4	High income: nonOECD	4	2	1.10748e+10	52274	378726	87	981583000	16.4372	23.1279	10.8643	12.8446	4.46591	20.7047	2.79955
Bahrain	19	2003	BHR	Middle East & North Africa	4	High income: nonOECD	4	2	1.31502e+10	54261	413257	87	1113193200	17.4391	23.2997	10.9016	12.9318	4.46591	20.8305	2.85871
Bahrain	19	2004	BHR	Middle East & North Africa	4	High income: nonOECD	4	2	1.59687e+10	55907	453396	87	1.54228e+09	19.1325	23.4939	10.9314	13.0245	4.46591	21.1565	2.95139
Bahrain	19	2005	BHR	Middle East & North Africa	4	High income: nonOECD	4	2	1.85051e+10	58567	501657	87	2052510000	18.7569	23.6413	10.9779	13.1257	4.46591	21.4423	2.93156
Bahrain	19	2006	BHR	Middle East & North Africa	4	High income: nonOECD	4	2	2.173e+10	62302	556576	87	2.7413e+09	26.7701	23.802	11.0397	13.2296	4.46591	21.7317	3.28729
Bahrain	19	2007	BHR	Middle East & North Africa	4	High income: nonOECD	4	2	2.57109e+10	65849	614060	87	3.3374e+09	29.6824	23.9702	11.0951	13.3278	4.46591	21.9285	3.39055
Bahrain	19	2008	BHR	Middle East & North Africa	4	High income: nonOECD	4	2	2.29382e+10	69974	668183	87	2178600000	28.0975	23.8561	11.1559	13.4123	4.46591	21.5019	3.33568
Bahrain	19	2009	BHR	Middle East & North Africa	4	High income: nonOECD	4	2	2.57133e+10	73548	714129	87	2518100000	29.0748	23.9703	11.2057	13.4788	4.46591	21.6468	3.36987
Bahrain	19	2010	BHR	Middle East & North Africa	4	High income: nonOECD	4	2	2.87766e+10	76149	727110	87	2279000000	28.4388	24.0828	11.2404	13.4968	4.46591	21.547	3.34775
Bahrain	19	2011	BHR	Middle East & North Africa	4	High income: nonOECD	4	2	3.07493e+10	76937	740032	87	3103000000	26.4482	24.1491	11.2507	13.5144	4.46591	21.8556	3.27519
Bahrain	19	2012	BHR	Middle East & North Africa	4	High income: nonOECD	4	2	3.25395e+10	81896	747939	87	3030000000	31.0839	24.2057	11.3132	13.5251	4.46591	21.8318	3.43669
Bahrain	19	2013	BHR	Middle East & North Africa	4	High income: nonOECD	4	2	3.33877e+10	83000	758823	87	3214000000	31.089	24.2315	11.3266	13.5395	4.46591	21.8908	3.43685
Bahrain	19	2014	BHR	Middle East & North Africa	4	High income: nonOECD	4	2	3.11259e+10	85788	777898	87	2810000000	32.8469	24.1613	11.3596	13.5644	4.46591	21.7565	3.49186
Bahrain	19	2015	BHR	Middle East & North Africa	4	High income: nonOECD	4	2	3.21527e+10	89302	816373	87	3.1312e+09	34.2651	24.1938	11.3998	13.6126	4.46591	21.8647	3.53413
Bahrain	19	2016	BHR	Middle East & North Africa	4	High income: nonOECD	4	2	3.53071e+10	91304	865078	87	3320122000	35.12	24.2874	11.4219	13.6706	4.46591	21.9233	3.55877
Bosnia and Herzegovina	21	2000	BIH	Europe & Central Asia	2	Upper middle income	3	9	5.74899e+09	209803	1481224	80	2397079200	13.2638	22.4723	12.2539	14.2084	4.38203	21.5975	2.58504
Bosnia and Herzegovina	21	2001	BIH	Europe & Central Asia	2	Upper middle income	3	9	6.65123e+09	209804	1488928	80	2565206000	14.1726	22.6181	12.2539	14.2136	4.38203	21.6653	2.65131
Bosnia and Herzegovina	21	2002	BIH	Europe & Central Asia	2	Upper middle income	3	9	8.37002e+09	209805	1498405	80	2733438400	14.3502	22.8479	12.2539	14.2199	4.38203	21.7288	2.66376
Bosnia and Herzegovina	21	2003	BIH	Europe & Central Asia	2	Upper middle income	3	9	1.05962e+10	209806	1507645	80	3966554000	15.4625	23.0838	12.2539	14.2261	4.38203	22.1012	2.73842
Bosnia and Herzegovina	21	2004	BIH	Europe & Central Asia	2	Upper middle income	3	9	1.1223e+10	209807	1520922	80	4.78947e+09	16.046	23.1412	12.2539	14.2348	4.38203	22.2897	2.77546
Bosnia and Herzegovina	21	2005	BIH	Europe & Central Asia	2	Upper middle income	3	9	1.28646e+10	209808	1526001	80	4532432000	17.3867	23.2777	12.2539	14.2382	4.38203	22.2345	2.85571
Bosnia and Herzegovina	21	2006	BIH	Europe & Central Asia	2	Upper middle income	3	9	1.57788e+10	209809	1526931	80	5128168000	17.4743	23.4819	12.254	14.2388	4.38203	22.358	2.86073
Bosnia and Herzegovina	21	2007	BIH	Europe & Central Asia	2	Upper middle income	3	9	1.91127e+10	220709	1524360	80	6162557000	19.9586	23.6736	12.3046	14.2371	4.38203	22.5418	2.99366
Bosnia and Herzegovina	21	2008	BIH	Europe & Central Asia	2	Upper middle income	3	9	1.76138e+10	223674	1519557	80	4.92002e+09	20.5371	23.592	12.3179	14.2339	4.38203	22.3166	3.02223
Bosnia and Herzegovina	21	2009	BIH	Europe & Central Asia	2	Upper middle income	3	9	1.71768e+10	213342	1511947	80	4410092000	21.1456	23.5668	12.2707	14.2289	4.38203	22.2072	3.05143
Bosnia and Herzegovina	21	2010	BIH	Europe & Central Asia	2	Upper middle income	3	9	1.86447e+10	203279	1493318	80	4857258000	23.7613	23.6488	12.2223	14.2165	4.38203	22.3037	3.16806
Bosnia and Herzegovina	21	2011	BIH	Europe & Central Asia	2	Upper middle income	3	9	1.72268e+10	191118	1472565	80	4.88997e+09	22.1362	23.5697	12.1606	14.2025	4.38203	22.3105	3.09721
Bosnia and Herzegovina	21	2012	BIH	Europe & Central Asia	2	Upper middle income	3	9	1.81785e+10	186742	1450915	80	4808439000	21.801	23.6235	12.1375	14.1877	4.38203	22.2936	3.08196
Bosnia and Herzegovina	21	2013	BIH	Europe & Central Asia	2	Upper middle income	3	9	1.85583e+10	181175	1429288	80	5.3303e+09	22.1176	23.6442	12.1072	14.1727	4.38203	22.3967	3.09637
Bosnia and Herzegovina	21	2014	BIH	Europe & Central Asia	2	Upper middle income	3	9	1.62097e+10	171322	1413554	80	5.09723e+09	24.7642	23.5089	12.0513	14.1616	4.38203	22.352	3.2094
Bosnia and Herzegovina	21	2015	BIH	Europe & Central Asia	2	Upper middle income	3	9	1.69111e+10	163103	1409620	80	5188524000	26.0017	23.5512	12.0021	14.1588	4.38203	22.3697	3.25816
Bosnia and Herzegovina	21	2016	BIH	Europe & Central Asia	2	Upper middle income	3	9	1.80549e+10	156861	1403237	80	5.6528e+09	26.0017	23.6167	11.9631	14.1543	4.38203	22.4554	3.25816
Belarus	22	2000	BLR	Europe & Central Asia	2	Upper middle income	3	9	1.23548e+10	986673	4839071	80	3.893e+08	55.5603	23.2373	13.8021	15.3922	4.38203	19.7799	4.01747
Belarus	22	2001	BLR	Europe & Central Asia	2	Upper middle income	3	9	1.45942e+10	977082	4872922	80	574643800	55.6772	23.4039	13.7923	15.3992	4.38203	20.1693	4.01957
Belarus	22	2002	BLR	Europe & Central Asia	2	Upper middle income	3	9	1.78278e+10	993016	4904624	80	868350000	57.1123	23.604	13.8085	15.4057	4.38203	20.5821	4.04502
Belarus	22	2003	BLR	Europe & Central Asia	2	Upper middle income	3	9	2.31444e+10	965135	4934871	80	1.26566e+09	60.7672	23.865	13.78	15.4118	4.38203	20.9589	4.10705
Belarus	22	2004	BLR	Europe & Central Asia	2	Upper middle income	3	9	3.02076e+10	923798	4962595	80	1.72536e+09	62.0494	24.1314	13.7362	15.4174	4.38203	21.2687	4.12793
Belarus	22	2005	BLR	Europe & Central Asia	2	Upper middle income	3	9	3.69543e+10	873131	4979529	80	2351120000	64.8616	24.3329	13.6798	15.4208	4.38203	21.5782	4.17226
Belarus	22	2006	BLR	Europe & Central Asia	2	Upper middle income	3	9	4.52774e+10	817820	5005628	80	3048690000	64.2639	24.5361	13.6144	15.4261	4.38203	21.838	4.163
Belarus	22	2007	BLR	Europe & Central Asia	2	Upper middle income	3	9	6.07635e+10	772562	5035410	80	4322520000	66.3901	24.8303	13.5575	15.432	4.38203	22.1871	4.19555
Belarus	22	2008	BLR	Europe & Central Asia	2	Upper middle income	3	9	5.08741e+10	721131	5067067	80	5.04956e+09	61.9378	24.6526	13.4886	15.4383	4.38203	22.3426	4.12613
Belarus	22	2009	BLR	Europe & Central Asia	2	Upper middle income	3	9	5.86651e+10	648875	5092010	80	6618690000	63.8624	24.7951	13.383	15.4432	4.38203	22.6132	4.15673
Belarus	22	2010	BLR	Europe & Central Asia	2	Upper middle income	3	9	6.17578e+10	608469	5100899	80	1.15788e+10	62.7727	24.8465	13.3187	15.4449	4.38203	23.1724	4.13952
Belarus	22	2011	BLR	Europe & Central Asia	2	Upper middle income	3	9	6.56851e+10	586324	5107252	80	18299220000	63.6748	24.9081	13.2816	15.4462	4.38203	23.6301	4.15379
Belarus	22	2012	BLR	Europe & Central Asia	2	Upper middle income	3	9	7.5528e+10	572580	5111689	80	24940790000	64.4237	25.0478	13.2579	15.447	4.38203	23.9398	4.16548
Belarus	22	2013	BLR	Europe & Central Asia	2	Upper middle income	3	9	7.88138e+10	562517	5113318	80	2.6772e+10	63.78	25.0904	13.2402	15.4474	4.38203	24.0106	4.15544
Belarus	22	2014	BLR	Europe & Central Asia	2	Upper middle income	3	9	5.64547e+10	559067	5113974	80	2.5763e+10	58.9658	24.7567	13.234	15.4475	4.38203	23.9722	4.07696
Belarus	22	2015	BLR	Europe & Central Asia	2	Upper middle income	3	9	4.77491e+10	558596	5100187	80	2.41551e+10	60.5092	24.5892	13.2332	15.4448	4.38203	23.9078	4.1028
Belarus	22	2016	BLR	Europe & Central Asia	2	Upper middle income	3	9	5.44565e+10	559300	5066858	80	26311500000	60.5092	24.7207	13.2344	15.4382	4.38203	23.9933	4.1028
Belize	23	2000	BLZ	Latin America & Caribbean	3	Upper middle income	3	9	871860600	23431	93560	87	4.38413e+08	0.44701	20.5861	10.0618	11.4464	4.46591	19.8987	-0.805174
Belize	23	2001	BLZ	Latin America & Caribbean	3	Upper middle income	3	9	932551850	23431	97633	87	421497700	0.43235	20.6534	10.0618	11.489	4.46591	19.8593	-0.83852
Belize	23	2002	BLZ	Latin America & Caribbean	3	Upper middle income	3	9	990374050	26810	101747	87	374782900	0.43235	20.7136	10.1965	11.5302	4.46591	19.7419	-0.83852
Belize	23	2003	BLZ	Latin America & Caribbean	3	Upper middle income	3	9	1057845500	27904	106027	87	3.73245e+08	0.39205	20.7795	10.2365	11.5714	4.46591	19.7377	-0.936366
Belize	23	2004	BLZ	Latin America & Caribbean	3	Upper middle income	3	9	1114202700	27925	110524	87	412633700	0.42136	20.8314	10.2373	11.613	4.46591	19.8381	-0.864268
Belize	23	2005	BLZ	Latin America & Caribbean	3	Upper middle income	3	9	1217442150	28460	115926	87	450661000	0.44334	20.92	10.2563	11.6607	4.46591	19.9262	-0.813418
Belize	23	2006	BLZ	Latin America & Caribbean	3	Upper middle income	3	9	1290542550	29182	121504	87	485279700	0.47632	20.9783	10.2813	11.7077	4.46591	20.0002	-0.741665
Belize	23	2007	BLZ	Latin America & Caribbean	3	Upper middle income	3	9	1368625150	29807	127233	87	652084300	0.43602	21.0371	10.3025	11.7538	4.46591	20.2957	-0.830067
Belize	23	2008	BLZ	Latin America & Caribbean	3	Upper middle income	3	9	1335217500	30405	133065	87	5.11724e+08	0.58624	21.0124	10.3224	11.7986	4.46591	20.0533	-0.534026
Belize	23	2009	BLZ	Latin America & Caribbean	3	Upper middle income	3	9	1396731700	31458	138942	87	427344100	0.53861	21.0574	10.3564	11.8418	4.46591	19.8731	-0.618764
Belize	23	2010	BLZ	Latin America & Caribbean	3	Upper middle income	3	9	1486595750	32103	145600	87	452886500	0.6009	21.1198	10.3767	11.8886	4.46591	19.9312	-0.509327
Belize	23	2011	BLZ	Latin America & Caribbean	3	Upper middle income	3	9	1563827850	33671	151971	87	456316300	0.47632	21.1704	10.4244	11.9314	4.46591	19.9387	-0.741665
Belize	23	2012	BLZ	Latin America & Caribbean	3	Upper middle income	3	9	1608442150	35574	155090	87	561496300	0.51296	21.1985	10.4794	11.9518	4.46591	20.1461	-0.667557
Belize	23	2013	BLZ	Latin America & Caribbean	3	Upper middle income	3	9	1.69296e+09	35877	158175	87	597334800	0.49464	21.2497	10.4879	11.9715	4.46591	20.208	-0.703925
Belize	23	2014	BLZ	Latin America & Caribbean	3	Upper middle income	3	9	1762500450	36045	161220	87	710387000	0.52226	21.29	10.4925	11.9905	4.46591	20.3813	-0.64959
Belize	23	2015	BLZ	Latin America & Caribbean	3	Upper middle income	3	9	1806646250	37305	166784	87	760580400	0.54743	21.3147	10.5269	12.0245	4.46591	20.4496	-0.602521
Belize	23	2016	BLZ	Latin America & Caribbean	3	Upper middle income	3	9	1.86261e+09	36524	172349	87	686631200	0.54743	21.3452	10.5057	12.0573	4.46591	20.3473	-0.602521
Bermuda	24	2000	BMU	North America	5	High income: nonOECD	4	2	3680483000	4566	52301	84	545971992	0.52762	22.0263	8.42639	10.8648	4.43082	20.1181	-0.639379
Bermuda	24	2001	BMU	North America	5	High income: nonOECD	4	2	3937228000	4565	53421	86	545971993	0.55693	22.0937	8.42617	10.886	4.45435	20.1181	-0.585316
Bermuda	24	2002	BMU	North America	5	High income: nonOECD	4	2	4186525000	4660	62302	87	545971994	0.56059	22.1551	8.44677	11.0397	4.46591	20.1181	-0.578765
Bermuda	24	2003	BMU	North America	5	High income: nonOECD	4	2	4484703000	4803	68523	87	545971995	0.58258	22.2239	8.477	11.1349	4.46591	20.1181	-0.540289
Bermuda	24	2004	BMU	North America	5	High income: nonOECD	4	2	4868136000	4756	68421	90	545971996	0.58258	22.306	8.46716	11.1334	4.49981	20.1181	-0.540289
Bermuda	24	2005	BMU	North America	5	High income: nonOECD	4	2	5414299000	4518	66325	87	545971997	0.65219	22.4123	8.41582	11.1023	4.46591	20.1181	-0.427419
Bermuda	24	2006	BMU	North America	5	High income: nonOECD	4	2	5895048000	4519	69741	93	545971998	0.72914	22.4974	8.41605	11.1525	4.5326	20.1181	-0.31589
Bermuda	24	2007	BMU	North America	5	High income: nonOECD	4	2	6109928000	4520	73120	91	545971999	0.64853	22.5332	8.41627	11.1999	4.51086	20.1181	-0.433047
Bermuda	24	2008	BMU	North America	5	High income: nonOECD	4	2	5806378000	4521	75021	94	545972000	0.47632	22.4822	8.41649	11.2255	4.54329	20.1181	-0.741665
Bermuda	24	2009	BMU	North America	5	High income: nonOECD	4	2	5744414000	4418	77125	87	414994000	0.60822	22.4715	8.39344	11.2532	4.46591	19.8438	-0.497219
Bermuda	24	2010	BMU	North America	5	High income: nonOECD	4	2	5550771000	4320	84632	87	367435000	0.44334	22.4372	8.37101	11.3461	4.46591	19.7221	-0.813418
Bermuda	24	2011	BMU	North America	5	High income: nonOECD	4	2	5537537000	4224	89652	87	306715000	0.47632	22.4348	8.34854	11.4037	4.46591	19.5414	-0.741665
Bermuda	24	2012	BMU	North America	5	High income: nonOECD	4	2	5573710000	4175	89652	96	317059000	0.458	22.4413	8.33687	11.4037	4.56435	19.5746	-0.780886
Bermuda	24	2013	BMU	North America	5	High income: nonOECD	4	2	5573710000	4093	89652	97	317059000	0.57525	22.4413	8.31703	11.4037	4.57471	19.5746	-0.552951
Bermuda	24	2014	BMU	North America	5	High income: nonOECD	4	2	5573710000	4040	89652	98	317059000	0.60053	22.4413	8.304	11.4037	4.58497	19.5746	-0.509943
Bermuda	24	2015	BMU	North America	5	High income: nonOECD	4	2	5573710000	4040	89652	87	317059000	0.61219	22.4413	8.304	11.4037	4.46591	19.5746	-0.490713
Bermuda	24	2016	BMU	North America	5	High income: nonOECD	4	2	5573710000	4040	89652	87	317059000	0.61219	22.4413	8.304	11.4037	4.46591	19.5746	-0.490713
Bolivia	25	2000	BOL	Latin America & Caribbean	3	Lower middle income	2	9	8.14154e+09	359460	3728987	69	7491257000	8.5606	22.8202	12.7924	15.1316	4.23411	22.737	2.14717
Bolivia	25	2001	BOL	Latin America & Caribbean	3	Lower middle income	2	9	7.90549e+09	380332	3841508	68	8870584000	10.3281	22.7908	12.8488	15.1614	4.21951	22.906	2.33487
Bolivia	25	2002	BOL	Latin America & Caribbean	3	Lower middle income	2	9	8.08236e+09	394929	3956829	66	7839532000	11.0112	22.813	12.8865	15.191	4.18965	22.7824	2.39891
Bolivia	25	2003	BOL	Latin America & Caribbean	3	Lower middle income	2	9	8.77345e+09	408207	4074072	67	8.13729e+09	11.0183	22.895	12.9195	15.2202	4.20469	22.8197	2.39956
Bolivia	25	2004	BOL	Latin America & Caribbean	3	Lower middle income	2	9	9.54908e+09	413411	4192826	68	10006046000	12.0705	22.9797	12.9322	15.2489	4.21951	23.0265	2.49076
Bolivia	25	2005	BOL	Latin America & Caribbean	3	Lower middle income	2	9	1.14518e+10	412534	4312839	63	1.31169e+10	14.9208	23.1614	12.9301	15.2771	4.14313	23.2972	2.70276
Bolivia	25	2006	BOL	Latin America & Caribbean	3	Lower middle income	2	9	1.31201e+10	414841	4340127	61	16625264000	12.1768	23.2974	12.9357	15.2834	4.11087	23.5342	2.49953
Bolivia	25	2007	BOL	Latin America & Caribbean	3	Lower middle income	2	9	1.66743e+10	422199	4461403	66	20818126000	13.0406	23.5371	12.9532	15.311	4.18965	23.7591	2.56807
Bolivia	25	2008	BOL	Latin America & Caribbean	3	Lower middle income	2	9	1.734e+10	420811	4562872	65	20059668000	13.7466	23.5763	12.9499	15.3335	4.17439	23.722	2.62079
Bolivia	25	2009	BOL	Latin America & Caribbean	3	Lower middle income	2	9	1.96497e+10	419898	4662547	62	2.28491e+10	14.9414	23.7013	12.9478	15.3551	4.12713	23.8522	2.70414
Bolivia	25	2010	BOL	Latin America & Caribbean	3	Lower middle income	2	9	2.39632e+10	420479	4757848	65	31526856000	15.8512	23.8998	12.9491	15.3753	4.17439	24.1741	2.76325
Bolivia	25	2011	BOL	Latin America & Caribbean	3	Lower middle income	2	9	2.70845e+10	430992	4669681	64	34366837000	18.4857	24.0222	12.9738	15.3566	4.15888	24.2604	2.917
Bolivia	25	2012	BOL	Latin America & Caribbean	3	Lower middle income	2	9	3.06593e+10	447350	4803674	65	40379933000	18.5716	24.1462	13.0111	15.3849	4.17439	24.4216	2.92163
Bolivia	25	2013	BOL	Latin America & Caribbean	3	Lower middle income	2	9	3.29962e+10	449926	5052899	64	47839841000	20.0298	24.2197	13.0168	15.4355	4.15888	24.5911	2.99722
Bolivia	25	2014	BOL	Latin America & Caribbean	3	Lower middle income	2	9	3.30002e+10	436689	4857588	62	48732720000	20.0019	24.2198	12.987	15.3961	4.12713	24.6096	2.99583
Bolivia	25	2015	BOL	Latin America & Caribbean	3	Lower middle income	2	9	3.39411e+10	426579	4984659	62	48479144000	20.5623	24.2479	12.9636	15.4219	4.12713	24.6044	3.02346
Bolivia	25	2016	BOL	Latin America & Caribbean	3	Lower middle income	2	9	3.75086e+10	437322	5093219	62	55124327000	20.5623	24.3478	12.9884	15.4434	4.12713	24.7329	3.02346
Brazil	26	2000	BRA	Latin America & Caribbean	3	Upper middle income	3	9	5.59372e+11	25126886	81661448	87	242336980200	332.987	27.0501	17.0394	18.2181	4.46591	26.2136	5.8081
Brazil	26	2001	BRA	Latin America & Caribbean	3	Upper middle income	3	9	5.07962e+11	26317983	84421018	87	2.66884e+11	327.435	26.9537	17.0858	18.2513	4.46591	26.3101	5.79129
Brazil	26	2002	BRA	Latin America & Caribbean	3	Upper middle income	3	9	5.5832e+11	24140227	86249044	87	285261525700	317.508	27.0482	16.9994	18.2727	4.46591	26.3767	5.7605
Brazil	26	2003	BRA	Latin America & Caribbean	3	Upper middle income	3	9	6.69317e+11	24437536	88930591	87	3.39087e+11	333.675	27.2295	17.0116	18.3034	4.46591	26.5495	5.81017
Brazil	26	2004	BRA	Latin America & Caribbean	3	Upper middle income	3	9	8.9163e+11	24109589	90912552	87	370218870000	342.087	27.5163	16.9981	18.3254	4.46591	26.6374	5.83506
Brazil	26	2005	BRA	Latin America & Caribbean	3	Upper middle income	3	9	1.10764e+12	24109589	92908412	87	414673550000	341.946	27.7333	16.9981	18.3471	4.46591	26.7508	5.83465
Brazil	26	2006	BRA	Latin America & Caribbean	3	Upper middle income	3	9	1.39708e+12	22426612	93952059	87	489532030000	356.919	27.9654	16.9258	18.3583	4.46591	26.9167	5.87751
Brazil	26	2007	BRA	Latin America & Caribbean	3	Upper middle income	3	9	1.69582e+12	22516085	95687739	87	602845580000	380.345	28.1592	16.9297	18.3766	4.46591	27.1249	5.94108
Brazil	26	2008	BRA	Latin America & Caribbean	3	Upper middle income	3	9	1.66702e+12	22384267	97400070	87	636675780000	360.091	28.1421	16.9239	18.3943	4.46591	27.1795	5.88636
Brazil	26	2009	BRA	Latin America & Caribbean	3	Upper middle income	3	9	2.20887e+12	22215054	97300825	87	797946000000	411.24	28.4235	16.9163	18.3933	4.46591	27.4053	6.01918
Brazil	26	2010	BRA	Latin America & Caribbean	3	Upper middle income	3	9	2.6162e+12	21982889	97106421	87	901927000000	430.195	28.5927	16.9058	18.3913	4.46591	27.5278	6.06424
Brazil	26	2011	BRA	Latin America & Caribbean	3	Upper middle income	3	9	2.46519e+12	21637503	98201510	87	997460000000	460.063	28.5333	16.8899	18.4025	4.46591	27.6285	6.13136
Brazil	26	2012	BRA	Latin America & Caribbean	3	Upper middle income	3	9	2.47281e+12	24006493	99541859	87	1114944000000	493.594	28.5364	16.9938	18.4161	4.46591	27.7398	6.20171
Brazil	26	2013	BRA	Latin America & Caribbean	3	Upper middle income	3	9	2.45599e+12	23326279	100603554	87	1148453000000	519.526	28.5296	16.9651	18.4267	4.46591	27.7694	6.25292
Brazil	26	2014	BRA	Latin America & Caribbean	3	Upper middle income	3	9	1.80221e+12	22607924	102301658	87	1069397000000	512.082	28.22	16.9338	18.4434	4.46591	27.6981	6.23848
Brazil	26	2015	BRA	Latin America & Caribbean	3	Upper middle income	3	9	1.79399e+12	22559870	103214044	87	1.00918e+12	473.741	28.2155	16.9317	18.4523	4.46591	27.6402	6.16066
Brazil	26	2016	BRA	Latin America & Caribbean	3	Upper middle income	3	9	2.05551e+12	22559870	104278222	87	1025615231800	473.741	28.3515	16.9317	18.4626	4.46591	27.6563	6.16066
Barbados	27	2000	BRB	Latin America & Caribbean	3	High income: nonOECD	4	2	3116650000	20752	146172	87	9.993e+08	1.2013	21.86	9.9404	11.8925	4.46591	20.7226	0.183404
Barbados	27	2001	BRB	Latin America & Caribbean	3	High income: nonOECD	4	2	3.1696e+09	20762	147195	87	1096800000	1.2038	21.8769	9.94088	11.8995	4.46591	20.8157	0.185483
Barbados	27	2002	BRB	Latin America & Caribbean	3	High income: nonOECD	4	2	3274850000	20838	148122	88	1178200000	1.2414	21.9095	9.94453	11.9058	4.47734	20.8873	0.21624
Barbados	27	2003	BRB	Latin America & Caribbean	3	High income: nonOECD	4	2	3514350000	21222	150322	87	1316000000	1.266	21.9801	9.96279	11.9205	4.46591	20.9979	0.235862
Barbados	27	2004	BRB	Latin America & Caribbean	3	High income: nonOECD	4	2	3.8973e+09	21345	150997	89	1435500000	1.3223	22.0835	9.96857	11.925	4.48864	21.0848	0.279373
Barbados	27	2005	BRB	Latin America & Caribbean	3	High income: nonOECD	4	2	4176500000	20855	151471	87	1784000000	1.3393	22.1527	9.94535	11.9281	4.46591	21.3021	0.292147
Barbados	27	2006	BRB	Latin America & Caribbean	3	High income: nonOECD	4	2	4672250000	20651	151927	87	1765800000	1.3344	22.2649	9.93552	11.9312	4.46591	21.2919	0.288482
Barbados	27	2007	BRB	Latin America & Caribbean	3	High income: nonOECD	4	2	4782000000	20337	152299	87	1745100000	1.589	22.2881	9.9202	11.9336	4.46591	21.2801	0.463105
Barbados	27	2008	BRB	Latin America & Caribbean	3	High income: nonOECD	4	2	4479950000	19928	152486	87	1501700000	1.5893	22.2229	9.89988	11.9348	4.46591	21.1299	0.463294
Barbados	27	2009	BRB	Latin America & Caribbean	3	High income: nonOECD	4	2	4529900000	19497	152250	87	1414100000	1.4526	22.234	9.87802	11.9333	4.46591	21.0698	0.373355
Barbados	27	2010	BRB	Latin America & Caribbean	3	High income: nonOECD	4	2	4660900000	19696	152874	86	1.5631e+09	1.5042	22.2625	9.88817	11.9374	4.45435	21.1699	0.408261
Barbados	27	2011	BRB	Latin America & Caribbean	3	High income: nonOECD	4	2	4656350000	19697	151111	87	1459500000	1.4499	22.2615	9.88822	11.9258	4.46591	21.1014	0.371495
Barbados	27	2012	BRB	Latin America & Caribbean	3	High income: nonOECD	4	2	4612500000	19698	153217	87	1520000000	1.4295	22.252	9.88827	11.9396	4.46591	21.142	0.357325
Barbados	27	2013	BRB	Latin America & Caribbean	3	High income: nonOECD	4	2	4608350000	20603	148959	87	1519000000	1.2535	22.2511	9.93319	11.9114	4.46591	21.1413	0.22594
Barbados	27	2014	BRB	Latin America & Caribbean	3	High income: nonOECD	4	2	4.58415e+09	20554	150500	87	1.5707e+09	1.3009	22.2459	9.93081	11.9217	4.46591	21.1748	0.263056
Barbados	27	2015	BRB	Latin America & Caribbean	3	High income: nonOECD	4	2	4529050000	20370	152668	87	1.5316e+09	1.3247	22.2338	9.92182	11.936	4.46591	21.1496	0.281186
Barbados	27	2016	BRB	Latin America & Caribbean	3	High income: nonOECD	4	2	4673500000	20249	152437	89	1.68929e+09	1.3247	22.2652	9.91586	11.9345	4.48864	21.2476	0.281186
Brunei Darussalam	28	2000	BRN	East Asia & Pacific	1	High income: nonOECD	4	2	5.60109e+09	34837	161006	87	1.46877e+09	4.3895	22.4462	10.4584	11.9892	4.46591	21.1077	1.47922
Brunei Darussalam	28	2001	BRN	East Asia & Pacific	1	High income: nonOECD	4	2	5.84333e+09	36631	164986	87	2217748000	4.2539	22.4886	10.5087	12.0136	4.46591	21.5198	1.44784
Brunei Darussalam	28	2002	BRN	East Asia & Pacific	1	High income: nonOECD	4	2	6.55733e+09	37743	169227	87	1711775200	4.4701	22.6038	10.5386	12.039	4.46591	21.2608	1.49741
Brunei Darussalam	28	2003	BRN	East Asia & Pacific	1	High income: nonOECD	4	2	7.87233e+09	39553	173619	87	1787177100	4.8731	22.7866	10.5854	12.0646	4.46591	21.3039	1.58373
Brunei Darussalam	28	2004	BRN	East Asia & Pacific	1	High income: nonOECD	4	2	9.5314e+09	40890	178028	87	1801284700	4.8695	22.9779	10.6186	12.0897	4.46591	21.3118	1.58299
Brunei Darussalam	28	2005	BRN	East Asia & Pacific	1	High income: nonOECD	4	2	1.14707e+10	42598	180858	87	1.9074e+09	4.7376	23.1631	10.6596	12.1055	4.46591	21.369	1.55553
Brunei Darussalam	28	2006	BRN	East Asia & Pacific	1	High income: nonOECD	4	2	1.22477e+10	42943	183801	87	2398500000	8.31	23.2286	10.6676	12.1216	4.46591	21.5981	2.11746
Brunei Darussalam	28	2007	BRN	East Asia & Pacific	1	High income: nonOECD	4	2	1.43931e+10	43345	186985	87	2788900000	8.9915	23.39	10.6769	12.1388	4.46591	21.7489	2.19628
Brunei Darussalam	28	2008	BRN	East Asia & Pacific	1	High income: nonOECD	4	2	1.07324e+10	44430	190511	87	2739600000	7.7457	23.0965	10.7017	12.1575	4.46591	21.7311	2.04714
Brunei Darussalam	28	2009	BRN	East Asia & Pacific	1	High income: nonOECD	4	2	1.37074e+10	44806	194390	87	4398000000	8.0608	23.3412	10.7101	12.1776	4.46591	22.2044	2.08701
Brunei Darussalam	28	2010	BRN	East Asia & Pacific	1	High income: nonOECD	4	2	1.85253e+10	45626	199021	87	6039000000	9.5447	23.6424	10.7282	12.2012	4.46591	22.5215	2.25599
Brunei Darussalam	28	2011	BRN	East Asia & Pacific	1	High income: nonOECD	4	2	1.90485e+10	46432	203502	87	7799000000	9.4934	23.6703	10.7457	12.2234	4.46591	22.7773	2.2506
Brunei Darussalam	28	2012	BRN	East Asia & Pacific	1	High income: nonOECD	4	2	1.80938e+10	44877	207899	87	8933000000	7.6284	23.6188	10.7117	12.2448	4.46591	22.913	2.03188
Brunei Darussalam	28	2013	BRN	East Asia & Pacific	1	High income: nonOECD	4	2	1.70983e+10	43387	212311	87	5909000000	8.9255	23.5622	10.6779	12.2658	4.46591	22.4997	2.18891
Brunei Darussalam	28	2014	BRN	East Asia & Pacific	1	High income: nonOECD	4	2	1.29304e+10	41735	215384	87	6227000000	10.3553	23.2828	10.6391	12.2802	4.46591	22.5522	2.3375
Brunei Darussalam	28	2015	BRN	East Asia & Pacific	1	High income: nonOECD	4	2	1.14007e+10	40731	217847	87	5412252400	9.9647	23.1569	10.6147	12.2915	4.46591	22.4119	2.29905
Brunei Darussalam	28	2016	BRN	East Asia & Pacific	1	High income: nonOECD	4	2	1.21281e+10	39992	221398	87	5.79261e+09	9.9647	23.2188	10.5964	12.3077	4.46591	22.4798	2.29905
Bhutan	29	2000	BTN	South Asia	6	Lower middle income	2	9	4.76361e+08	28671	234269	80	13425865600	0.36901	19.9817	10.2636	12.3642	4.38203	23.3204	-0.996932
Bhutan	29	2001	BTN	South Asia	6	Lower middle income	2	9	5.3705e+08	31888	250989	80	15901994800	0.40171	20.1016	10.37	12.4332	4.38203	23.4897	-0.912025
Bhutan	29	2002	BTN	South Asia	6	Lower middle income	2	9	6.22026e+08	34687	268487	80	17182153900	0.36113	20.2485	10.4541	12.5006	4.38203	23.5671	-1.01852
Bhutan	29	2003	BTN	South Asia	6	Lower middle income	2	9	7.02682e+08	38139	285786	80	2.01628e+10	0.29048	20.3704	10.549	12.563	4.38203	23.7271	-1.23622
Bhutan	29	2004	BTN	South Asia	6	Lower middle income	2	9	8.18869e+08	41514	302195	80	18801270000	0.37812	20.5234	10.6338	12.6188	4.38203	23.6572	-0.972544
Bhutan	29	2005	BTN	South Asia	6	Lower middle income	2	9	8.97732e+08	44299	316034	80	18872090000	0.37301	20.6154	10.6987	12.6636	4.38203	23.6609	-0.98615
Bhutan	29	2006	BTN	South Asia	6	Lower middle income	2	9	1.19609e+09	47727	328786	80	15921990000	0.37203	20.9023	10.7733	12.7032	4.38203	23.491	-0.988781
Bhutan	29	2007	BTN	South Asia	6	Lower middle income	2	9	1.25833e+09	52098	340498	80	2.28799e+10	0.40082	20.9531	10.8609	12.7382	4.38203	23.8535	-0.914243
Bhutan	29	2008	BTN	South Asia	6	Lower middle income	2	9	1.26476e+09	56543	351556	80	28269900000	0.3678	20.9581	10.9428	12.7701	4.38203	24.0651	-1.00022
Bhutan	29	2009	BTN	South Asia	6	Lower middle income	2	9	1.58547e+09	60036	352752	80	44360100000	0.46416	21.1841	11.0027	12.7735	4.38203	24.5156	-0.767526
Bhutan	29	2010	BTN	South Asia	6	Lower middle income	2	9	1.82021e+09	62768	352709	80	57785300000	0.66746	21.3222	11.0472	12.7734	4.38203	24.78	-0.404276
Bhutan	29	2011	BTN	South Asia	6	Lower middle income	2	9	1.82369e+09	66072	349247	80	6.62528e+10	0.75381	21.3241	11.0985	12.7635	4.38203	24.9167	-0.282615
Bhutan	29	2012	BTN	South Asia	6	Lower middle income	2	9	1.79833e+09	68068	361128	80	48934230000	0.85314	21.3101	11.1283	12.797	4.38203	24.6137	-0.158832
Bhutan	29	2013	BTN	South Asia	6	Lower middle income	2	9	1.95882e+09	72822	360141	80	6.40018e+10	0.9196	21.3956	11.1958	12.7943	4.38203	24.8822	-0.0838165
Bhutan	29	2014	BTN	South Asia	6	Lower middle income	2	9	2.05981e+09	72111	380655	80	71635666400	0.98796	21.4459	11.186	12.8496	4.38203	24.9949	-0.0121131
Bhutan	29	2015	BTN	South Asia	6	Lower middle income	2	9	2.21968e+09	72906	387787	80	81814440300	1.1146	21.5206	11.1969	12.8682	4.38203	25.1277	0.108496
Bhutan	29	2016	BTN	South Asia	6	Lower middle income	2	9	2.52801e+09	73908	396174	80	84561089500	1.1146	21.6507	11.2106	12.8896	4.38203	25.1607	0.108496
Botswana	30	2000	BWA	Sub-Saharan Africa	7	Upper middle income	3	9	5.48961e+09	151847	658674	62	8311000000	3.8472	22.4261	11.9306	13.398	4.12713	22.8408	1.34735
Botswana	30	2001	BWA	Sub-Saharan Africa	7	Upper middle income	3	9	5.43886e+09	155207	682037	67	9454900000	3.9754	22.4168	11.9525	13.4328	4.20469	22.9698	1.38013
Botswana	30	2002	BWA	Sub-Saharan Africa	7	Upper middle income	3	9	7.51158e+09	156786	705876	67	1.04167e+10	3.8252	22.7397	11.9626	13.4672	4.20469	23.0667	1.34161
Botswana	30	2003	BWA	Sub-Saharan Africa	7	Upper middle income	3	9	8.95747e+09	158839	730338	72	1.17037e+10	3.8948	22.9158	11.9756	13.5013	4.27667	23.1832	1.35964
Botswana	30	2004	BWA	Sub-Saharan Africa	7	Upper middle income	3	9	9.93113e+09	160000	755534	74	12860479900	4.0927	23.0189	11.9829	13.5352	4.30407	23.2774	1.4092
Botswana	30	2005	BWA	Sub-Saharan Africa	7	Upper middle income	3	9	1.01269e+10	164201	782726	66	1.54866e+10	4.133	23.0385	12.0088	13.5705	4.18965	23.4632	1.419
Botswana	30	2006	BWA	Sub-Saharan Africa	7	Upper middle income	3	9	1.09391e+10	168220	799323	65	19061458500	4.2283	23.1156	12.033	13.5915	4.17439	23.6709	1.4418
Botswana	30	2007	BWA	Sub-Saharan Africa	7	Upper middle income	3	9	1.09451e+10	168220	816294	76	22851621000	4.5031	23.1162	12.033	13.6125	4.33073	23.8523	1.50477
Botswana	30	2008	BWA	Sub-Saharan Africa	7	Upper middle income	3	9	1.02671e+10	171986	833681	76	2.56455e+10	3.7593	23.0522	12.0552	13.6336	4.33073	23.9676	1.32423
Botswana	30	2009	BWA	Sub-Saharan Africa	7	Upper middle income	3	9	1.27867e+10	171986	813670	67	2.92015e+10	4.6536	23.2717	12.0552	13.6093	4.20469	24.0975	1.53764
Botswana	30	2010	BWA	Sub-Saharan Africa	7	Upper middle income	3	9	1.5352e+10	171986	891082	67	33640640300	4.1384	23.4545	12.0552	13.7002	4.20469	24.239	1.42031
Botswana	30	2011	BWA	Sub-Saharan Africa	7	Upper middle income	3	9	1.44204e+10	172669	962234	74	39803502000	4.1856	23.3919	12.0591	13.777	4.30407	24.4072	1.43165
Botswana	30	2012	BWA	Sub-Saharan Africa	7	Upper middle income	3	9	1.49018e+10	174853	1028360	78	41925140600	5.1848	23.4247	12.0717	13.8435	4.35671	24.4592	1.64573
Botswana	30	2013	BWA	Sub-Saharan Africa	7	Upper middle income	3	9	1.62508e+10	187030	1052477	72	44432659500	6.9868	23.5114	12.139	13.8667	4.27667	24.5172	1.94402
Botswana	30	2014	BWA	Sub-Saharan Africa	7	Upper middle income	3	9	1.44065e+10	187030	1077373	63	4.96434e+10	7.103	23.3909	12.139	13.89	4.14313	24.6281	1.96052
Botswana	30	2015	BWA	Sub-Saharan Africa	7	Upper middle income	3	9	1.56486e+10	187030	1101759	74	5.29858e+10	7.0984	23.4736	12.139	13.9124	4.30407	24.6933	1.95987
Botswana	30	2016	BWA	Sub-Saharan Africa	7	Upper middle income	3	9	1.74066e+10	187030	1130007	77	52182962000	7.0984	23.5801	12.139	13.9377	4.34381	24.678	1.95987
Central African Republic	31	2000	CAF	Sub-Saharan Africa	7	Low income	1	9	9.31833e+08	63384	1580056	6.6	69952000000	0.24549	20.6527	11.057	14.273	1.88707	24.9711	-1.4045
Central African Republic	31	2001	CAF	Sub-Saharan Africa	7	Low income	1	9	9.91388e+08	64940	1609656	13	66507000000	0.24549	20.7146	11.0812	14.2915	2.56495	24.9206	-1.4045
Central African Republic	31	2002	CAF	Sub-Saharan Africa	7	Low income	1	9	1.13975e+09	66492	1640168	12	42427000000	0.2345	20.8541	11.1048	14.3103	2.48491	24.4711	-1.4503
Central African Republic	31	2003	CAF	Sub-Saharan Africa	7	Low income	1	9	1.27008e+09	66492	1670588	13	45707000000	0.2345	20.9623	11.1048	14.3287	2.56495	24.5455	-1.4503
Central African Republic	31	2004	CAF	Sub-Saharan Africa	7	Low income	1	9	1.33736e+09	75489	1701801	11	69588000000	0.2345	21.014	11.2317	14.3472	2.3979	24.9659	-1.4503
Central African Republic	31	2005	CAF	Sub-Saharan Africa	7	Low income	1	9	1.46056e+09	79319	1730011	23	78160000000	0.24915	21.1021	11.2812	14.3636	3.13549	25.082	-1.3897
Central African Republic	31	2006	CAF	Sub-Saharan Africa	7	Low income	1	9	1.69757e+09	79319	1758817	23	86950000000	0.25282	21.2525	11.2812	14.3802	3.13549	25.1886	-1.37508
Central African Republic	31	2007	CAF	Sub-Saharan Africa	7	Low income	1	9	1.98524e+09	79832	1786419	31	113163000000	0.25282	21.409	11.2877	14.3957	3.43399	25.4521	-1.37508
Central African Republic	31	2008	CAF	Sub-Saharan Africa	7	Low income	1	9	1.98173e+09	89074	1810128	42	123193754500	0.25282	21.4072	11.3972	14.4089	3.73767	25.537	-1.37508
Central African Republic	31	2009	CAF	Sub-Saharan Africa	7	Low income	1	9	1.98602e+09	89074	1828455	35	140322083800	0.26381	21.4094	11.3972	14.419	3.55535	25.6672	-1.33253
Central African Republic	31	2010	CAF	Sub-Saharan Africa	7	Low income	1	9	2.1956e+09	120617	1833531	31	155160000000	0.27846	21.5097	11.7004	14.4218	3.43399	25.7677	-1.27848
Central African Republic	31	2011	CAF	Sub-Saharan Africa	7	Low income	1	9	2.16971e+09	122057	1832131	48	163495000000	0.29312	21.4979	11.7122	14.421	3.8712	25.82	-1.22717
Central African Republic	31	2012	CAF	Sub-Saharan Africa	7	Low income	1	9	1.51857e+09	122057	1830505	53	65206237300	0.29678	21.141	11.7122	14.4201	3.97029	24.9008	-1.21476
Central African Republic	31	2013	CAF	Sub-Saharan Africa	7	Low income	1	9	1.7029e+09	122057	1829028	60	85875464700	0.30045	21.2556	11.7122	14.4193	4.09434	25.1762	-1.20247
Central African Republic	31	2014	CAF	Sub-Saharan Africa	7	Low income	1	9	1.58378e+09	122057	1833456	59	130417221800	0.30346	21.1831	11.7122	14.4217	4.07754	25.594	-1.19251
Central African Republic	31	2015	CAF	Sub-Saharan Africa	7	Low income	1	9	1.75547e+09	114025	1855564	55	141868355400	0.31086	21.286	11.6442	14.4337	4.00733	25.6782	-1.16841
Central African Republic	31	2016	CAF	Sub-Saharan Africa	7	Low income	1	9	1.94941e+09	132695	1891572	49	200482000000	0.31086	21.3908	11.7958	14.4529	3.89182	26.024	-1.16841
Canada	32	2000	CAN	North America	5	High income: OECD	4	1	7.3638e+11	2618333	16492176	87	230644000000	564.635	27.325	14.778	16.6184	4.46591	26.1641	6.33618
Canada	32	2001	CAN	North America	5	High income: OECD	4	1	7.57951e+11	2618334	16944708	87	238438000000	570.885	27.3539	14.778	16.6455	4.46591	26.1974	6.34719
Canada	32	2002	CAN	North America	5	High income: OECD	4	1	8.92381e+11	2618335	17361674	87	251104000000	587.596	27.5172	14.778	16.6698	4.46591	26.2491	6.37604
Canada	32	2003	CAN	North America	5	High income: OECD	4	1	1.0232e+12	2618336	17583893	87	278827000000	585.833	27.654	14.778	16.6825	4.46591	26.3539	6.37303
Canada	32	2004	CAN	North America	5	High income: OECD	4	1	1.16936e+12	2618337	17734768	87	310435000000	576.802	27.7875	14.778	16.691	4.46591	26.4612	6.3575
Canada	32	2005	CAN	North America	5	High income: OECD	4	1	1.31542e+12	2618338	17912036	87	342494000000	570.488	27.9052	14.7781	16.701	4.46591	26.5595	6.34649
Canada	32	2006	CAN	North America	5	High income: OECD	4	1	1.46498e+12	2618339	18274723	87	368210000000	594.14	28.0129	14.7781	16.721	4.46591	26.6319	6.38712
Canada	32	2007	CAN	North America	5	High income: OECD	4	1	1.54913e+12	2618340	18573598	87	388891000000	574.806	28.0687	14.7781	16.7373	4.46591	26.6866	6.35403
Canada	32	2008	CAN	North America	5	High income: OECD	4	1	1.37115e+12	2618341	18709052	87	350517000000	540.519	27.9467	14.7781	16.7445	4.46591	26.5827	6.29253
Canada	32	2009	CAN	North America	5	High income: OECD	4	1	1.61346e+12	2618342	18913515	87	390875000000	555.46	28.1094	14.7781	16.7554	4.46591	26.6917	6.3198
Canada	32	2010	CAN	North America	5	High income: OECD	4	1	1.78865e+12	2618343	19059145	87	417091000000	560.776	28.2125	14.7781	16.7631	4.46591	26.7566	6.32932
Canada	32	2011	CAN	North America	5	High income: OECD	4	1	1.82429e+12	2618344	19264216	87	447559000000	563.675	28.2322	14.7781	16.7738	4.46591	26.8271	6.33448
Canada	32	2012	CAN	North America	5	High income: OECD	4	1	1.84263e+12	2578028	19504718	87	460101000000	568.892	28.2422	14.7625	16.7862	4.46591	26.8547	6.34369
Canada	32	2013	CAN	North America	5	High income: OECD	4	1	1.79927e+12	2537635	19601132	87	486542000000	568.008	28.2184	14.7467	16.7911	4.46591	26.9106	6.34214
Canada	32	2014	CAN	North America	5	High income: OECD	4	1	1.55962e+12	2518351	19733477	87	475988000000	565.577	28.0755	14.7391	16.7978	4.46591	26.8887	6.33785
Canada	32	2015	CAN	North America	5	High income: OECD	4	1	1.53577e+12	2515904	19926490	87	472419000000	558.189	28.0601	14.7381	16.8076	4.46591	26.8811	6.3247
Canada	32	2016	CAN	North America	5	High income: OECD	4	1	1.65304e+12	2515904	20097371	91	493199000000	558.189	28.1336	14.7381	16.8161	4.51086	26.9242	6.3247
Chile	33	2000	CHL	Latin America & Caribbean	3	High income: OECD	4	1	7.09799e+10	2515904	6168517	87	9749951323600	52.5766	24.9857	14.7381	15.635	4.46591	29.9083	3.96227
Chile	33	2001	CHL	Latin America & Caribbean	3	High income: OECD	4	1	6.97368e+10	1101380	6240491	87	1.02555e+13	54.4903	24.968	13.9121	15.6466	4.46591	29.9588	3.99802
Chile	33	2002	CHL	Latin America & Caribbean	3	High income: OECD	4	1	7.56435e+10	1170288	6388231	87	11089747190000	54.8842	25.0493	13.9728	15.67	4.46591	30.037	4.00523
Chile	33	2003	CHL	Latin America & Caribbean	3	High income: OECD	4	1	9.92104e+10	1210611	6680371	87	12256992985700	59.0475	25.3205	14.0066	15.7147	4.46591	30.1371	4.07834
Chile	33	2004	CHL	Latin America & Caribbean	3	High income: OECD	4	1	1.22965e+11	1232426	6738518	87	15248067915600	60.9471	25.5352	14.0245	15.7234	4.46591	30.3555	4.11001
Chile	33	2005	CHL	Latin America & Caribbean	3	High income: OECD	4	1	1.54788e+11	1238448	6937896	87	16298732495700	63.9716	25.7653	14.0294	15.7525	4.46591	30.4221	4.15844
Chile	33	2006	CHL	Latin America & Caribbean	3	High income: OECD	4	1	1.73606e+11	1222710	7238105	87	18797347911300	70.7069	25.8801	14.0166	15.7949	4.46591	30.5647	4.25854
Chile	33	2007	CHL	Latin America & Caribbean	3	High income: OECD	4	1	1.79638e+11	1209721	7466172	87	23974565453400	70.8187	25.9142	14.0059	15.8259	4.46591	30.808	4.26012
Chile	33	2008	CHL	Latin America & Caribbean	3	High income: OECD	4	1	1.72389e+11	1169909	7534841	87	21716920747400	65.9199	25.873	13.9724	15.835	4.46591	30.7091	4.18844
Chile	33	2009	CHL	Latin America & Caribbean	3	High income: OECD	4	1	2.18538e+11	1162153	8005342	87	2.40355e+13	71.3298	26.1102	13.9658	15.8956	4.46591	30.8106	4.26731
Chile	33	2010	CHL	Latin America & Caribbean	3	High income: OECD	4	1	2.52252e+11	1138936	8276686	87	28207441655800	78.0838	26.2537	13.9456	15.929	4.46591	30.9706	4.35778
Chile	33	2011	CHL	Latin America & Caribbean	3	High income: OECD	4	1	2.67122e+11	1118958	8379169	87	3.23254e+13	79.7039	26.311	13.9279	15.9413	4.46591	31.1069	4.37832
Chile	33	2012	CHL	Latin America & Caribbean	3	High income: OECD	4	1	2.78384e+11	1235892	8503214	87	34199262944400	81.676	26.3523	14.0273	15.956	4.46591	31.1632	4.40276
Chile	33	2013	CHL	Latin America & Caribbean	3	High income: OECD	4	1	2.60584e+11	1234177	8640594	87	3.54447e+13	80.9771	26.2862	14.0259	15.972	4.46591	31.199	4.39417
Chile	33	2014	CHL	Latin America & Caribbean	3	High income: OECD	4	1	2.43999e+11	1234791	8755232	87	37934281286900	81.1612	26.2204	14.0264	15.9852	4.46591	31.2669	4.39644
Chile	33	2015	CHL	Latin America & Caribbean	3	High income: OECD	4	1	2.50036e+11	1229882	8841540	87	38813165410400	86.128	26.2449	14.0224	15.995	4.46591	31.2898	4.45583
Chile	33	2016	CHL	Latin America & Caribbean	3	High income: OECD	4	1	2.77076e+11	1229882	8963428	87	38757422900900	86.128	26.3476	14.0224	16.0087	4.46591	31.2883	4.45583
China	34	2000	CHN	East Asia & Pacific	1	Upper middle income	3	9	1.3394e+12	84326729	740669268	35	3806394906080	3426.14	27.9232	18.2502	20.4231	3.55535	28.9677	8.13919
China	34	2001	CHN	East Asia & Pacific	1	Upper middle income	3	9	1.47055e+12	84326729	747357876	35	4379692905440	3782.44	28.0167	18.2502	20.4321	3.55535	29.108	8.23812
China	34	2002	CHN	East Asia & Pacific	1	Upper middle income	3	9	1.66029e+12	84326729	754391730	48	5396440216710	4452.31	28.138	18.2502	20.4414	3.8712	29.3168	8.40118
China	34	2003	CHN	East Asia & Pacific	1	Upper middle income	3	9	1.95535e+12	85888817	760824124	64	6566981184310	5125.89	28.3016	18.2686	20.4499	4.15888	29.5131	8.54206
China	34	2004	CHN	East Asia & Pacific	1	Upper middle income	3	9	2.28597e+12	85888817	766360863	74	7580960367070	5771.17	28.4578	18.2686	20.4572	4.30407	29.6567	8.66063
China	34	2005	CHN	East Asia & Pacific	1	Upper middle income	3	9	2.75213e+12	85888817	770370795	80	8.72233e+12	6377.75	28.6434	18.2686	20.4624	4.38203	29.7969	8.76057
China	34	2006	CHN	East Asia & Pacific	1	Upper middle income	3	9	3.55218e+12	84602299	774185350	85	1.05052e+13	6861.75	28.8986	18.2535	20.4673	4.44265	29.9829	8.83372
China	34	2007	CHN	East Asia & Pacific	1	Upper middle income	3	9	4598206091384	82541838	777399187	87	12800190863100	7375.19	29.1567	18.2288	20.4715	4.46591	30.1805	8.90588
China	34	2008	CHN	East Asia & Pacific	1	Upper middle income	3	9	5.10995e+12	80614978	779404706	87	15673450999510	7758.81	29.2622	18.2052	20.474	4.46591	30.383	8.95658
China	34	2009	CHN	East Asia & Pacific	1	Upper middle income	3	9	6.10062e+12	78798728	779956733	87	18582731111640	8500.54	29.4394	18.1824	20.4747	4.46591	30.5533	9.04789
China	34	2010	CHN	East Asia & Pacific	1	Upper middle income	3	9	7.57255e+12	77152865	782565087	87	2.19671e+13	9388.2	29.6556	18.1613	20.4781	4.46591	30.7206	9.14721
China	34	2011	CHN	East Asia & Pacific	1	Upper middle income	3	9	8.56055e+12	75307817	784480961	87	24460073155990	9633.9	29.7782	18.1371	20.4805	4.46591	30.8281	9.17304
China	34	2012	CHN	East Asia & Pacific	1	Upper middle income	3	9	9.60722e+12	73184068	785747229	87	27092414832420	9796.53	29.8935	18.1085	20.4821	4.46591	30.9303	9.18978
China	34	2013	CHN	East Asia & Pacific	1	Upper middle income	3	9	1.04824e+13	69457941	786573327	87	2.90053e+13	9820.36	29.9807	18.0562	20.4832	4.46591	30.9985	9.19221
China	34	2014	CHN	East Asia & Pacific	1	Upper middle income	3	9	1.10647e+13	68571877	787073203	87	30150300160000	9716.47	30.0348	18.0434	20.4838	4.46591	31.0372	9.18158
China	34	2015	CHN	East Asia & Pacific	1	Upper middle income	3	9	1.1191e+13	67386565	787050042	87	31808361521720	9704.48	30.0461	18.026	20.4838	4.46591	31.0908	9.18034
China	34	2016	CHN	East Asia & Pacific	1	Upper middle income	3	9	1.22377e+13	67415104	786738207	87	3.46441e+13	9704.48	30.1355	18.0264	20.4834	4.46591	31.1761	9.18034
Cameroon	36	2000	CMR	Sub-Saharan Africa	7	Lower middle income	2	9	1.03713e+10	684643	6606532	23	1728423570500	3.325	23.0623	13.4367	15.7036	3.13549	28.1782	1.20147
Cameroon	36	2001	CMR	Sub-Saharan Africa	7	Lower middle income	2	9	1.15793e+10	684643	6791025	21	1.84227e+12	3.324	23.1725	13.4367	15.7311	3.04452	28.242	1.20117
Cameroon	36	2002	CMR	Sub-Saharan Africa	7	Lower middle income	2	9	1.45488e+10	669129	6984435	31	1.92357e+12	3.6985	23.4008	13.4137	15.7592	3.43399	28.2852	1.30793
Cameroon	36	2003	CMR	Sub-Saharan Africa	7	Lower middle income	2	9	1.74309e+10	611681	7187428	33	2053069568300	3.8501	23.5815	13.324	15.7878	3.49651	28.3504	1.3481
Cameroon	36	2004	CMR	Sub-Saharan Africa	7	Lower middle income	2	9	1.79441e+10	640113	7400806	40	2053848000000	3.5913	23.6105	13.3694	15.8171	3.68888	28.3507	1.27851
Cameroon	36	2005	CMR	Sub-Saharan Africa	7	Lower middle income	2	9	1.9356e+10	580402	7614570	43	2114101000000	3.7524	23.6863	13.2715	15.8456	3.7612	28.3797	1.3224
Cameroon	36	2006	CMR	Sub-Saharan Africa	7	Lower middle income	2	9	2.23653e+10	792476	7840595	45	2227240000000	5.7019	23.8308	13.5829	15.8748	3.80666	28.4318	1.7408
Cameroon	36	2007	CMR	Sub-Saharan Africa	7	Lower middle income	2	9	2.64098e+10	912471	8077153	46	2866283000000	5.4263	23.997	13.7239	15.9046	3.82864	28.684	1.69126
Cameroon	36	2008	CMR	Sub-Saharan Africa	7	Lower middle income	2	9	2.60179e+10	1009787	8322260	47	2899202000000	6.5949	23.9821	13.8252	15.9344	3.85015	28.6955	1.8863
Cameroon	36	2009	CMR	Sub-Saharan Africa	7	Lower middle income	2	9	2.61438e+10	1009787	8574179	46	3038739000000	6.662	23.9869	13.8252	15.9643	3.82864	28.7425	1.89642
Cameroon	36	2010	CMR	Sub-Saharan Africa	7	Lower middle income	2	9	2.9337e+10	1252592	8825221	48	3348363000000	5.6306	24.1021	14.0407	15.9931	3.8712	28.8395	1.72822
Cameroon	36	2011	CMR	Sub-Saharan Africa	7	Lower middle income	2	9	2.91044e+10	1353939	9084881	49	3382320000000	5.975	24.0942	14.1185	16.0221	3.89182	28.8496	1.78758
Cameroon	36	2012	CMR	Sub-Saharan Africa	7	Lower middle income	2	9	3.23481e+10	1429310	9352279	50	3614440000000	6.615	24.1998	14.1727	16.0511	3.91202	28.916	1.88934
Cameroon	36	2013	CMR	Sub-Saharan Africa	7	Lower middle income	2	9	3.49429e+10	1555943	9627629	53	4101325000000	6.854	24.277	14.2576	16.0801	3.97029	29.0423	1.92483
Cameroon	36	2014	CMR	Sub-Saharan Africa	7	Lower middle income	2	9	3.09162e+10	1648060	9910668	54	4214299000000	7.2174	24.1545	14.3151	16.1091	3.98898	29.0695	1.97649
Cameroon	36	2015	CMR	Sub-Saharan Africa	7	Lower middle income	2	9	3.26215e+10	1729686	10196177	54	4370496000000	7.5861	24.2082	14.3635	16.1375	3.98898	29.1059	2.02632
Cameroon	36	2016	CMR	Sub-Saharan Africa	7	Lower middle income	2	9	3.49228e+10	1729686	10499670	52	4670123000000	7.5861	24.2764	14.3635	16.1669	3.95124	29.1722	2.02632
Colombia	39	2000	COL	Latin America & Caribbean	3	Upper middle income	3	9	9.82035e+10	3377954	17406537	80	34780000000000	55.2515	25.3103	15.0328	16.6724	4.38203	31.1801	4.0119
Colombia	39	2001	COL	Latin America & Caribbean	3	Upper middle income	3	9	9.79334e+10	3437426	18049380	80	41031000000000	54.8532	25.3076	15.0502	16.7086	4.38203	31.3453	4.00466
Colombia	39	2002	COL	Latin America & Caribbean	3	Upper middle income	3	9	9.46846e+10	3437426	18695610	80	49321000000000	56.7282	25.2738	15.0502	16.7438	4.38203	31.5294	4.03827
Colombia	39	2003	COL	Latin America & Caribbean	3	Upper middle income	3	9	1.17075e+11	3732877	19352639	80	57957000000000	54.5514	25.4861	15.1327	16.7783	4.38203	31.6907	3.99914
Colombia	39	2004	COL	Latin America & Caribbean	3	Upper middle income	3	9	1.45181e+11	4014334	20023285	80	66491998438800	60.2508	25.7012	15.2054	16.8124	4.38203	31.8281	4.09852
Colombia	39	2005	COL	Latin America & Caribbean	3	Upper middle income	3	9	1.6119e+11	4255563	20681687	80	81866894515000	62.1974	25.8058	15.2637	16.8448	4.38203	32.0361	4.13031
Colombia	39	2006	COL	Latin America & Caribbean	3	Upper middle income	3	9	2.05707e+11	4407832	21357162	80	98997738392000	61.5715	26.0497	15.2989	16.8769	4.38203	32.2261	4.1202
Colombia	39	2007	COL	Latin America & Caribbean	3	Upper middle income	3	9	2.41711e+11	4462998	22041055	80	98958234521900	67.2265	26.211	15.3113	16.9084	4.38203	32.2257	4.20807
Colombia	39	2008	COL	Latin America & Caribbean	3	Upper middle income	3	9	2.32494e+11	4617935	22718441	80	109334804343600	71.8516	26.1721	15.3455	16.9387	4.38203	32.3254	4.2746
Colombia	39	2009	COL	Latin America & Caribbean	3	Upper middle income	3	9	2.86104e+11	4694106	23318223	80	114223257257000	75.3004	26.3796	15.3618	16.9647	4.38203	32.3692	4.32149
Colombia	39	2010	COL	Latin America & Caribbean	3	Upper middle income	3	9	3.34454e+11	4842414	23993408	80	132089999654200	75.7431	26.5358	15.3929	16.9933	4.38203	32.5145	4.32735
Colombia	39	2011	COL	Latin America & Caribbean	3	Upper middle income	3	9	3.70574e+11	4584924	24690404	80	141513006676000	79.3503	26.6383	15.3383	17.0219	4.38203	32.5834	4.37387
Colombia	39	2012	COL	Latin America & Caribbean	3	Upper middle income	3	9	3.81867e+11	4561290	25001105	80	153449382604400	89.0001	26.6683	15.3331	17.0344	4.38203	32.6644	4.48864
Colombia	39	2013	COL	Latin America & Caribbean	3	Upper middle income	3	9	3.81112e+11	4480210	25321884	80	172954000000000	83.4155	26.6664	15.3152	17.0472	4.38203	32.784	4.42383
Colombia	39	2014	COL	Latin America & Caribbean	3	Upper middle income	3	9	2.93482e+11	4439132	25773738	80	188095000000000	86.0223	26.4051	15.306	17.0649	4.38203	32.868	4.45461
Colombia	39	2015	COL	Latin America & Caribbean	3	Upper middle income	3	9	2.82856e+11	4428041	26020330	80	191435000000000	86.373	26.3682	15.3035	17.0744	4.38203	32.8856	4.45868
Colombia	39	2016	COL	Latin America & Caribbean	3	Upper middle income	3	9	3.14458e+11	4425932	26421385	80	196538867523200	86.373	26.4741	15.303	17.0897	4.38203	32.9119	4.45868
Comoros	40	2000	COM	Sub-Saharan Africa	7	Low income	1	9	3.78181e+08	33648	131618	65	3.55879e+10	0.10259	19.7509	10.4237	11.7877	4.17439	24.2953	-2.27701
Comoros	40	2001	COM	Sub-Saharan Africa	7	Low income	1	9	4.23963e+08	33648	135335	52	3.7934e+10	0.10259	19.8652	10.4237	11.8155	3.95124	24.3591	-2.27701
Comoros	40	2002	COM	Sub-Saharan Africa	7	Low income	1	9	5.45659e+08	38203	139202	34	4.0712e+10	0.1319	20.1175	10.5507	11.8437	3.52636	24.4298	-2.02571
Comoros	40	2003	COM	Sub-Saharan Africa	7	Low income	1	9	6.3257e+08	42751	143256	41	4.28995e+10	0.1429	20.2653	10.6631	11.8724	3.71357	24.4821	-1.94561
Comoros	40	2004	COM	Sub-Saharan Africa	7	Low income	1	9	6.53585e+08	42751	147462	50	4.42561e+10	0.13923	20.298	10.6631	11.9013	3.91202	24.5133	-1.97163
Comoros	40	2005	COM	Sub-Saharan Africa	7	Low income	1	9	6.97811e+08	42751	151738	50	4.68407e+10	0.16122	20.3635	10.6631	11.9299	3.91202	24.57	-1.82499
Comoros	40	2006	COM	Sub-Saharan Africa	7	Low income	1	9	7.94622e+08	42751	156327	50	45731000000	0.10259	20.4934	10.6631	11.9597	3.91202	24.546	-2.27701
Comoros	40	2007	COM	Sub-Saharan Africa	7	Low income	1	9	9.11967e+08	42751	161164	60	57259000000	0.10626	20.6311	10.6631	11.9902	4.09434	24.7709	-2.24187
Comoros	40	2008	COM	Sub-Saharan Africa	7	Low income	1	9	9.01711e+08	42751	166133	57	53150000000	0.1319	20.6198	10.6631	12.0205	4.04305	24.6964	-2.02571
Comoros	40	2009	COM	Sub-Saharan Africa	7	Low income	1	9	9.07093e+08	42751	171302	54	60187000000	0.16122	20.6258	10.6631	12.0512	3.98898	24.8207	-1.82499
Comoros	40	2010	COM	Sub-Saharan Africa	7	Low income	1	9	1.02175e+09	52614	176500	48	6.0485e+10	0.13557	20.7448	10.8707	12.0811	3.8712	24.8257	-1.99827
Comoros	40	2011	COM	Sub-Saharan Africa	7	Low income	1	9	1.0159e+09	52614	181907	48	64945000000	0.1429	20.739	10.8707	12.1113	3.8712	24.8968	-1.94561
Comoros	40	2012	COM	Sub-Saharan Africa	7	Low income	1	9	1.11591e+09	67439	187471	48	67051000000	0.17587	20.8329	11.119	12.1414	3.8712	24.9287	-1.73801
Comoros	40	2013	COM	Sub-Saharan Africa	7	Low income	1	9	1.14806e+09	69836	193283	56	64868000000	0.15389	20.8613	11.1539	12.1719	4.02535	24.8956	-1.87152
Comoros	40	2014	COM	Sub-Saharan Africa	7	Low income	1	9	9.8815e+08	67011	199301	56	60935000000	0.16791	20.7113	11.1126	12.2026	4.02535	24.8331	-1.78433
Comoros	40	2015	COM	Sub-Saharan Africa	7	Low income	1	9	1.02426e+09	67011	205152	59	71929000680	0.18137	20.7472	11.1126	12.2315	4.07754	24.9989	-1.70722
Comoros	40	2016	COM	Sub-Saharan Africa	7	Low income	1	9	1.06812e+09	67011	211248	59	81701228890	0.18137	20.7892	11.1126	12.2608	4.07754	25.1263	-1.70722
Costa Rica	42	2000	CRI	Latin America & Caribbean	3	Upper middle income	3	9	1.59134e+10	227925	1715417	80	1.04214e+12	5.6659	23.4904	12.3368	14.3552	4.38203	27.6723	1.73447
Costa Rica	42	2001	CRI	Latin America & Caribbean	3	Upper middle income	3	9	1.65048e+10	235156	1758312	80	1.18019e+12	6.2264	23.5269	12.368	14.3799	4.38203	27.7967	1.8288
Costa Rica	42	2002	CRI	Latin America & Caribbean	3	Upper middle income	3	9	1.71959e+10	281280	1808814	80	1.36266e+12	6.5285	23.5679	12.5471	14.4082	4.38203	27.9405	1.87618
Costa Rica	42	2003	CRI	Latin America & Caribbean	3	Upper middle income	3	9	1.85298e+10	281280	1816444	80	1.6201e+12	6.798	23.6426	12.5471	14.4124	4.38203	28.1135	1.91663
Costa Rica	42	2004	CRI	Latin America & Caribbean	3	Upper middle income	3	9	1.99522e+10	286414	1927456	80	1.91079e+12	6.6872	23.7166	12.5652	14.4717	4.38203	28.2785	1.9002
Costa Rica	42	2005	CRI	Latin America & Caribbean	3	Upper middle income	3	9	2.26004e+10	318571	1961761	80	2.35671e+12	6.9653	23.8412	12.6716	14.4894	4.38203	28.4883	1.94094
Costa Rica	42	2006	CRI	Latin America & Caribbean	3	Upper middle income	3	9	2.67439e+10	320486	2031009	80	3.1063e+12	7.8917	24.0096	12.6776	14.524	4.38203	28.7645	2.06581
Costa Rica	42	2007	CRI	Latin America & Caribbean	3	Upper middle income	3	9	3.06129e+10	321961	2062200	80	3.84881e+12	7.9105	24.1447	12.6822	14.5393	4.38203	28.9788	2.06819
Costa Rica	42	2008	CRI	Latin America & Caribbean	3	Upper middle income	3	9	3.05624e+10	344296	2083466	80	3.7021e+12	7.6793	24.143	12.7493	14.5495	4.38203	28.9399	2.03853
Costa Rica	42	2009	CRI	Latin America & Caribbean	3	Upper middle income	3	9	3.72686e+10	351947	2074923	80	3.85273e+12	7.428	24.3414	12.7712	14.5454	4.38203	28.9798	2.00526
Costa Rica	42	2010	CRI	Latin America & Caribbean	3	Upper middle income	3	9	4.22627e+10	355843	2162195	80	4.20194e+12	7.5844	24.4672	12.7822	14.5866	4.38203	29.0666	2.02609
Costa Rica	42	2011	CRI	Latin America & Caribbean	3	Upper middle income	3	9	4.64731e+10	354565	2181973	80	4.81407e+12	7.607	24.5621	12.7786	14.5957	4.38203	29.2026	2.02907
Costa Rica	42	2012	CRI	Latin America & Caribbean	3	Upper middle income	3	9	4.97451e+10	355240	2227090	80	4.85438e+12	7.4312	24.6302	12.7805	14.6162	4.38203	29.2109	2.00569
Costa Rica	42	2013	CRI	Latin America & Caribbean	3	Upper middle income	3	9	5.05778e+10	358465	2314225	80	5.31537e+12	7.5871	24.6468	12.7896	14.6546	4.38203	29.3016	2.02645
Costa Rica	42	2014	CRI	Latin America & Caribbean	3	Upper middle income	3	9	5.4776e+10	349497	2322227	80	5.45146e+12	8.1721	24.7265	12.7643	14.658	4.38203	29.3269	2.10073
Costa Rica	42	2015	CRI	Latin America & Caribbean	3	Upper middle income	3	9	5.7158e+10	350256	2252807	80	5.67894e+12	8.5657	24.7691	12.7664	14.6277	4.38203	29.3678	2.14777
Costa Rica	42	2016	CRI	Latin America & Caribbean	3	Upper middle income	3	9	5.7286e+10	350256	2288525	80	5.59357e+12	8.5657	24.7713	12.7664	14.6434	4.38203	29.3526	2.14777
Cuba	43	2000	CUB	Latin America & Caribbean	3	Upper middle income	3	9	31682400000	609881	4557926	87	3417300000	25.3322	24.179	13.321	15.3324	4.46591	21.9521	3.23208
Cuba	43	2001	CUB	Latin America & Caribbean	3	Upper middle income	3	9	33590500000	638342	4599492	87	3074100000	25.9656	24.2375	13.3666	15.3415	4.46591	21.8463	3.25677
Cuba	43	2002	CUB	Latin America & Caribbean	3	Upper middle income	3	9	35901200000	666156	4649334	87	2944900000	25.3551	24.304	13.4093	15.3522	4.46591	21.8033	3.23298
Cuba	43	2003	CUB	Latin America & Caribbean	3	Upper middle income	3	9	38203000000	671949	4698705	87	3237500000	24.866	24.3662	13.4179	15.3628	4.46591	21.8981	3.2135
Cuba	43	2004	CUB	Latin America & Caribbean	3	Upper middle income	3	9	4.26438e+10	668881	4802184	87	3821500000	25.8476	24.4761	13.4134	15.3846	4.46591	22.0639	3.25222
Cuba	43	2005	CUB	Latin America & Caribbean	3	Upper middle income	3	9	52742800000	657380	4904117	87	5486000000	27.2282	24.6887	13.396	15.4056	4.46591	22.4255	3.30425
Cuba	43	2006	CUB	Latin America & Caribbean	3	Upper middle income	3	9	58603900000	645643	5002933	87	5677800000	26.5974	24.7941	13.378	15.4255	4.46591	22.4598	3.28081
Cuba	43	2007	CUB	Latin America & Caribbean	3	Upper middle income	3	9	60806300000	637177	5078019	87	6583500000	30.246	24.831	13.3648	15.4404	4.46591	22.6078	3.40936
Cuba	43	2008	CUB	Latin America & Caribbean	3	Upper middle income	3	9	62080000000	609467	5204889	87	5386000000	29.7052	24.8517	13.3203	15.4651	4.46591	22.4071	3.39132
Cuba	43	2009	CUB	Latin America & Caribbean	3	Upper middle income	3	9	64328000000	605758	5193434	87	5562000000	38.1722	24.8873	13.3142	15.4629	4.46591	22.4392	3.64211
Cuba	43	2010	CUB	Latin America & Caribbean	3	Upper middle income	3	9	68990000000	583001	5212438	87	5320000000	35.7718	24.9572	13.2759	15.4666	4.46591	22.3947	3.57716
Cuba	43	2011	CUB	Latin America & Caribbean	3	Upper middle income	3	9	73141000000	574195	5228129	87	5677000000	35.9269	25.0157	13.2607	15.4696	4.46591	22.4597	3.58149
Cuba	43	2012	CUB	Latin America & Caribbean	3	Upper middle income	3	9	77148000000	570344	5239365	87	6360000000	34.589	25.069	13.254	15.4717	4.46591	22.5733	3.54354
Cuba	43	2013	CUB	Latin America & Caribbean	3	Upper middle income	3	9	80656000000	631057	5243258	87	5891000000	34.6331	25.1135	13.3552	15.4725	4.46591	22.4967	3.54481
Cuba	43	2014	CUB	Latin America & Caribbean	3	Upper middle income	3	9	87133000000	630515	5247083	87	7531000000	36.0008	25.1907	13.3543	15.4732	4.46591	22.7423	3.58354
Cuba	43	2015	CUB	Latin America & Caribbean	3	Upper middle income	3	9	91370000000	624567	5235377	87	8051000000	36.6665	25.2382	13.3448	15.4709	4.46591	22.8091	3.60186
Cuba	43	2016	CUB	Latin America & Caribbean	3	Upper middle income	3	9	96851000000	611961	5239922	87	9564000000	36.6665	25.2964	13.3244	15.4718	4.46591	22.9813	3.60186
Cyprus	46	2000	CYP	Europe & Central Asia	2	High income: nonOECD	4	2	1.03979e+10	59568	465087	87	2171770000	6.9822	23.0649	10.9949	13.05	4.46591	21.4988	1.94336
Cyprus	46	2001	CYP	Europe & Central Asia	2	High income: nonOECD	4	2	1.14202e+10	59581	475466	87	2.48799e+09	7.1708	23.1587	10.9951	13.0721	4.46591	21.6347	1.97002
Cyprus	46	2002	CYP	Europe & Central Asia	2	High income: nonOECD	4	2	1.45473e+10	60348	494612	87	2605800000	7.5602	23.4007	11.0079	13.1115	4.46591	21.681	2.0229
Cyprus	46	2003	CYP	Europe & Central Asia	2	High income: nonOECD	4	2	17320550000	60309	509338	87	2860730000	7.7878	23.5752	11.0072	13.1409	4.46591	21.7743	2.05256
Cyprus	46	2004	CYP	Europe & Central Asia	2	High income: nonOECD	4	2	1.84334e+10	59985	518104	87	3.19077e+09	7.9722	23.6374	11.0018	13.1579	4.46591	21.8835	2.07596
Cyprus	46	2005	CYP	Europe & Central Asia	2	High income: nonOECD	4	2	2.00728e+10	60410	531751	87	4012370000	8.1608	23.7226	11.0089	13.1839	4.46591	22.1126	2.09934
Cyprus	46	2006	CYP	Europe & Central Asia	2	High income: nonOECD	4	2	2.39688e+10	60649	546653	87	4473880000	8.4726	23.9	11.0129	13.2116	4.46591	22.2215	2.13684
Cyprus	46	2007	CYP	Europe & Central Asia	2	High income: nonOECD	4	2	2.78397e+10	60914	557592	87	5167390000	8.6342	24.0497	11.0172	13.2314	4.46591	22.3656	2.15573
Cyprus	46	2008	CYP	Europe & Central Asia	2	High income: nonOECD	4	2	2.59427e+10	60451	570712	87	4377370000	8.3826	23.9792	11.0096	13.2546	4.46591	22.1997	2.12616
Cyprus	46	2009	CYP	Europe & Central Asia	2	High income: nonOECD	4	2	2.55623e+10	59426	585472	87	4295910000	8.0179	23.9644	10.9925	13.2802	4.46591	22.1809	2.08168
Cyprus	46	2010	CYP	Europe & Central Asia	2	High income: nonOECD	4	2	2.7427e+10	58716	585620	87	3719590000	7.7002	24.0348	10.9805	13.2804	4.46591	22.0369	2.04125
Cyprus	46	2011	CYP	Europe & Central Asia	2	High income: nonOECD	4	2	2.50414e+10	57632	589187	87	2935460000	7.1699	23.9438	10.9618	13.2865	4.46591	21.8001	1.96989
Cyprus	46	2012	CYP	Europe & Central Asia	2	High income: nonOECD	4	2	2.40846e+10	56433	593803	87	2562450000	6.4949	23.9048	10.9408	13.2943	4.46591	21.6642	1.87102
Cyprus	46	2013	CYP	Europe & Central Asia	2	High income: nonOECD	4	2	2.33647e+10	53982	604597	87	2.05241e+09	6.8785	23.8745	10.8964	13.3123	4.46591	21.4423	1.9284
Cyprus	46	2014	CYP	Europe & Central Asia	2	High income: nonOECD	4	2	1.96806e+10	52476	604351	87	2302730000	6.9029	23.7029	10.8681	13.3119	4.46591	21.5574	1.93194
Cyprus	46	2015	CYP	Europe & Central Asia	2	High income: nonOECD	4	2	2.04538e+10	52476	611515	87	3.264e+09	7.3078	23.7414	10.8681	13.3237	4.46591	21.9062	1.98894
Cyprus	46	2016	CYP	Europe & Central Asia	2	High income: nonOECD	4	2	2.20542e+10	52476	615941	79	4094450000	7.3078	23.8168	10.8681	13.3309	4.36945	22.1329	1.98894
Czech Republic	47	2000	CZE	Europe & Central Asia	2	High income: OECD	4	1	6.75236e+10	615582	5132262	87	783301000000	126.666	24.9357	13.3303	15.4511	4.46591	27.3868	4.84156
Czech Republic	47	2001	CZE	Europe & Central Asia	2	High income: OECD	4	1	8.19108e+10	606680	5133854	87	784326000000	123.598	25.1289	13.3158	15.4514	4.46591	27.3881	4.81703
Czech Republic	47	2002	CZE	Europe & Central Asia	2	High income: OECD	4	1	9.96271e+10	609835	5128040	87	807791000000	127.048	25.3247	13.3209	15.4502	4.46591	27.4176	4.84457
Czech Republic	47	2003	CZE	Europe & Central Asia	2	High income: OECD	4	1	1.19162e+11	600143	5124920	87	860972000000	127.759	25.5038	13.3049	15.4496	4.46591	27.4813	4.85015
Czech Republic	47	2004	CZE	Europe & Central Asia	2	High income: OECD	4	1	1.36281e+11	592713	5180535	87	921837000000	125.294	25.638	13.2925	15.4604	4.46591	27.5496	4.83067
Czech Republic	47	2005	CZE	Europe & Central Asia	2	High income: OECD	4	1	1.55464e+11	585347	5186107	87	983045000000	126.38	25.7697	13.28	15.4615	4.46591	27.6139	4.8393
Czech Republic	47	2006	CZE	Europe & Central Asia	2	High income: OECD	4	1	1.89227e+11	577074	5185902	87	1132300000000	128.181	25.9662	13.2657	15.4615	4.46591	27.7553	4.85344
Czech Republic	47	2007	CZE	Europe & Central Asia	2	High income: OECD	4	1	2.35719e+11	554391	5205303	87	1165200000000	122.934	26.1859	13.2256	15.4652	4.46591	27.7839	4.81165
Czech Republic	47	2008	CZE	Europe & Central Asia	2	High income: OECD	4	1	2.0618e+11	527768	5249751	87	1063294000000	115.255	26.052	13.1764	15.4737	4.46591	27.6924	4.74715
Czech Republic	47	2009	CZE	Europe & Central Asia	2	High income: OECD	4	1	2.07478e+11	502157	5241295	87	1066185000000	117.496	26.0583	13.1267	15.4721	4.46591	27.6951	4.7664
Czech Republic	47	2010	CZE	Europe & Central Asia	2	High income: OECD	4	1	2.27948e+11	486747	5232517	87	1067017000000	115.023	26.1524	13.0955	15.4704	4.46591	27.6959	4.74513
Czech Republic	47	2011	CZE	Europe & Central Asia	2	High income: OECD	4	1	2.07376e+11	477308	5269165	87	1051943000000	110.914	26.0578	13.0759	15.4774	4.46591	27.6817	4.70876
Czech Republic	47	2012	CZE	Europe & Central Asia	2	High income: OECD	4	1	2.09402e+11	477633	5321932	87	1027089000000	106.401	26.0675	13.0766	15.4873	4.46591	27.6577	4.66722
Czech Republic	47	2013	CZE	Europe & Central Asia	2	High income: OECD	4	1	2.07818e+11	475237	5322708	87	1084075000000	104.06	26.0599	13.0716	15.4875	4.46591	27.7117	4.64497
Czech Republic	47	2014	CZE	Europe & Central Asia	2	High income: OECD	4	1	1.8683e+11	475741	5336207	87	1216306000000	104.785	25.9535	13.0726	15.49	4.46591	27.8268	4.65191
Czech Republic	47	2015	CZE	Europe & Central Asia	2	High income: OECD	4	1	1.95305e+11	479000	5387517	87	1191539000000	106.543	25.9978	13.0795	15.4996	4.46591	27.8063	4.66855
Czech Republic	47	2016	CZE	Europe & Central Asia	2	High income: OECD	4	1	2.15726e+11	479000	5371439	87	1272086000000	106.543	26.0973	13.0795	15.4966	4.46591	27.8717	4.66855
Germany	48	2000	DEU	Europe & Central Asia	2	High income: OECD	4	1	1.95065e+12	6647052	40336149	87	472497000000	917.477	28.2992	15.7097	17.5128	4.46591	26.8813	6.82163
Germany	48	2001	DEU	Europe & Central Asia	2	High income: OECD	4	1	2.07914e+12	6711741	40453688	87	442718000000	900.955	28.363	15.7194	17.5157	4.46591	26.8162	6.80346
Germany	48	2002	DEU	Europe & Central Asia	2	High income: OECD	4	1	2.50573e+12	6716720	40658170	87	433103000000	901.97	28.5496	15.7201	17.5207	4.46591	26.7942	6.80458
Germany	48	2003	DEU	Europe & Central Asia	2	High income: OECD	4	1	2.81925e+12	6590637	40560978	87	434972000000	887.996	28.6675	15.7012	17.5183	4.46591	26.7985	6.78897
Germany	48	2004	DEU	Europe & Central Asia	2	High income: OECD	4	1	2.86141e+12	6477468	41261012	87	438761000000	867.223	28.6823	15.6838	17.5354	4.46591	26.8072	6.7653
Germany	48	2005	DEU	Europe & Central Asia	2	High income: OECD	4	1	3.00245e+12	6371619	41609632	87	474371000000	878.747	28.7304	15.6674	17.5438	4.46591	26.8853	6.7785
Germany	48	2006	DEU	Europe & Central Asia	2	High income: OECD	4	1	3.43995e+12	6255188	41888572	87	505571000000	852.096	28.8665	15.6489	17.5505	4.46591	26.949	6.7477
Germany	48	2007	DEU	Europe & Central Asia	2	High income: OECD	4	1	3.75237e+12	6165863	41895668	87	520809000000	854.421	28.9534	15.6345	17.5507	4.46591	26.9786	6.75042
Germany	48	2008	DEU	Europe & Central Asia	2	High income: OECD	4	1	3.41801e+12	6158257	41956660	87	471421000000	789.963	28.8601	15.6333	17.5521	4.46591	26.879	6.67199
Germany	48	2009	DEU	Europe & Central Asia	2	High income: OECD	4	1	3.41709e+12	6106595	42016700	87	501449000000	833.685	28.8598	15.6249	17.5536	4.46591	26.9408	6.72586
Germany	48	2010	DEU	Europe & Central Asia	2	High income: OECD	4	1	3.7577e+12	6070384	41699644	87	547821000000	810.802	28.9548	15.6189	17.546	4.46591	27.0292	6.69802
Germany	48	2011	DEU	Europe & Central Asia	2	High income: OECD	4	1	3.54398e+12	5996583	41807485	87	554746000000	815.197	28.8963	15.6067	17.5486	4.46591	27.0418	6.70343
Germany	48	2012	DEU	Europe & Central Asia	2	High income: OECD	4	1	3.75251e+12	5.95088e+06	42203758	87	556752000000	832.643	28.9534	15.599	17.558	4.46591	27.0454	6.7246
Germany	48	2013	DEU	Europe & Central Asia	2	High income: OECD	4	1	3.89061e+12	5.85254e+06	42457453	87	586555000000	793.636	28.9896	15.5824	17.564	4.46591	27.0975	6.67662
Germany	48	2014	DEU	Europe & Central Asia	2	High income: OECD	4	1	3.37561e+12	5.79196e+06	42780921	87	604285000000	797.078	28.8476	15.572	17.5716	4.46591	27.1273	6.68095
Germany	48	2015	DEU	Europe & Central Asia	2	High income: OECD	4	1	3.4778e+12	5.72117e+06	43294640	87	630034000000	801.753	28.8774	15.5597	17.5835	4.46591	27.169	6.6868
Germany	48	2016	DEU	Europe & Central Asia	2	High income: OECD	4	1	3.67744e+12	5.72117e+06	43473204	87	663063000000	801.753	28.9332	15.5597	17.5877	4.46591	27.2201	6.6868
Djibouti	49	2000	DJI	Middle East & North Africa	4	Lower middle income	2	9	5.72417e+08	17528	268843	80	72318999988	0.3664	20.1654	9.77155	12.5019	4.38203	25.0044	-1.00403
Djibouti	49	2001	DJI	Middle East & North Africa	4	Lower middle income	2	9	5.91122e+08	19069	275003	80	72318999989	0.39938	20.1975	9.85582	12.5245	4.38203	25.0044	-0.917842
Djibouti	49	2002	DJI	Middle East & North Africa	4	Lower middle income	2	9	6.22045e+08	24213	281010	80	72318999990	0.42136	20.2485	10.0946	12.5461	4.38203	25.0044	-0.864268
Djibouti	49	2003	DJI	Middle East & North Africa	4	Lower middle income	2	9	6.66072e+08	24213	287008	80	72318999991	0.4067	20.3169	10.0946	12.5673	4.38203	25.0044	-0.899679
Djibouti	49	2004	DJI	Middle East & North Africa	4	Lower middle income	2	9	7.08633e+08	27821	293218	80	72318999992	0.41403	20.3788	10.2335	12.5887	4.38203	25.0044	-0.881817
Djibouti	49	2005	DJI	Middle East & North Africa	4	Lower middle income	2	9	7.68874e+08	28534	299773	80	72318999993	0.41037	20.4604	10.2589	12.6108	4.38203	25.0044	-0.890696
Djibouti	49	2006	DJI	Middle East & North Africa	4	Lower middle income	2	9	8.47919e+08	32864	306647	80	72318999994	0.46166	20.5583	10.4001	12.6335	4.38203	25.0044	-0.772927
Djibouti	49	2007	DJI	Middle East & North Africa	4	Lower middle income	2	9	9.99105e+08	38947	313811	80	72318999995	0.4983	20.7224	10.57	12.6565	4.38203	25.0044	-0.696553
Djibouti	49	2008	DJI	Middle East & North Africa	4	Lower middle income	2	9	1.04911e+09	42532	321277	80	72318999996	0.46166	20.7712	10.658	12.6801	4.38203	25.0044	-0.772927
Djibouti	49	2009	DJI	Middle East & North Africa	4	Lower middle income	2	9	1.12861e+09	49099	329048	80	72318999997	0.51662	20.8443	10.8016	12.704	4.38203	25.0044	-0.660448
Djibouti	49	2010	DJI	Middle East & North Africa	4	Lower middle income	2	9	1.23914e+09	49099	337239	80	72318999998	0.47266	20.9377	10.8016	12.7285	4.38203	25.0044	-0.749379
Djibouti	49	2011	DJI	Middle East & North Africa	4	Lower middle income	2	9	1.35363e+09	52793	345705	80	72318999999	0.51662	21.0261	10.8741	12.7533	4.38203	25.0044	-0.660448
Djibouti	49	2012	DJI	Middle East & North Africa	4	Lower middle income	2	9	1.32473e+09	54817	354387	80	72319000000	0.59218	21.0045	10.9118	12.7781	4.38203	25.0044	-0.523945
Djibouti	49	2013	DJI	Middle East & North Africa	4	Lower middle income	2	9	1.45504e+09	55825	363137	80	84521000000	0.68269	21.0983	10.93	12.8025	4.38203	25.1603	-0.381714
Djibouti	49	2014	DJI	Middle East & North Africa	4	Lower middle income	2	9	1.63374e+09	55085	371861	80	87143500000	0.74049	21.2141	10.9166	12.8263	4.38203	25.1908	-0.300443
Djibouti	49	2015	DJI	Middle East & North Africa	4	Lower middle income	2	9	1.76427e+09	55405	379954	80	83357250000	0.78823	21.291	10.9224	12.8478	4.38203	25.1464	-0.237965
Djibouti	49	2016	DJI	Middle East & North Africa	4	Lower middle income	2	9	1.84467e+09	57182	389053	80	8.16669e+10	0.78823	21.3356	10.954	12.8715	4.38203	25.1259	-0.237965
Dominica	50	2000	DMA	Latin America & Caribbean	3	Upper middle income	3	9	3.40205e+08	6499	15235	86	7415326522	0.10992	19.6451	8.7794	9.63135	4.45435	22.7268	-2.208
Dominica	50	2001	DMA	Latin America & Caribbean	3	Upper middle income	3	9	3.33195e+08	6499	15236	87	7415326523	0.10259	19.6242	8.7794	9.63142	4.46591	22.7268	-2.27701
Dominica	50	2002	DMA	Latin America & Caribbean	3	Upper middle income	3	9	3.43311e+08	7318	15237	87	7415326524	0.11725	19.6541	8.89809	9.63148	4.46591	22.7268	-2.14345
Dominica	50	2003	DMA	Latin America & Caribbean	3	Upper middle income	3	9	3.67199e+08	7206	15238	84	7415326525	0.11358	19.7214	8.88267	9.63155	4.43082	22.7268	-2.17525
Dominica	50	2004	DMA	Latin America & Caribbean	3	Upper middle income	3	9	3.64255e+08	7218	15239	89	7415326526	0.11725	19.7134	8.88433	9.63161	4.48864	22.7268	-2.14345
Dominica	50	2005	DMA	Latin America & Caribbean	3	Upper middle income	3	9	3.9025e+08	7270	15240	87	7415326527	0.11358	19.7823	8.89151	9.63168	4.46591	22.7268	-2.17525
Dominica	50	2006	DMA	Latin America & Caribbean	3	Upper middle income	3	9	4.21376e+08	7213	15241	87	7415326528	0.15389	19.859	8.88364	9.63174	4.46591	22.7268	-1.87152
Dominica	50	2007	DMA	Latin America & Caribbean	3	Upper middle income	3	9	4.5819e+08	7162	15242	87	7415326529	0.1319	19.9428	8.87654	9.63181	4.46591	22.7268	-2.02571
Dominica	50	2008	DMA	Latin America & Caribbean	3	Upper middle income	3	9	4.89074e+08	6926	15243	87	7415326530	0.1319	20.008	8.84304	9.63188	4.46591	22.7268	-2.02571
Dominica	50	2009	DMA	Latin America & Caribbean	3	Upper middle income	3	9	4.93824e+08	6581	15244	87	7415326531	0.13923	20.0177	8.79194	9.63194	4.46591	22.7268	-1.97163
Dominica	50	2010	DMA	Latin America & Caribbean	3	Upper middle income	3	9	5.01025e+08	6205	15245	87	7415326532	0.12824	20.0322	8.73311	9.63201	4.46591	22.7268	-2.05385
Dominica	50	2011	DMA	Latin America & Caribbean	3	Upper middle income	3	9	4.85998e+08	6093	15246	87	7415326533	0.13557	20.0017	8.7149	9.63207	4.46591	22.7268	-1.99827
Dominica	50	2012	DMA	Latin America & Caribbean	3	Upper middle income	3	9	5.01979e+08	6093	15247	87	7415326534	0.1319	20.0341	8.7149	9.63214	4.46591	22.7268	-2.02571
Dominica	50	2013	DMA	Latin America & Caribbean	3	Upper middle income	3	9	5.23541e+08	5663	15248	87	7415326535	0.13557	20.0761	8.64171	9.6322	4.46591	22.7268	-1.99827
Dominica	50	2014	DMA	Latin America & Caribbean	3	Upper middle income	3	9	5.40831e+08	5561	15249	87	7415326536	0.14153	20.1086	8.62353	9.63227	4.46591	22.7268	-1.95524
Dominica	50	2015	DMA	Latin America & Caribbean	3	Upper middle income	3	9	5.75468e+08	5618	15250	87	7415326537	0.14427	20.1707	8.63373	9.63233	4.46591	22.7268	-1.93607
Dominica	50	2016	DMA	Latin America & Caribbean	3	Upper middle income	3	9	4.96727e+08	5618	15251	87	7415326538	0.14427	20.0236	8.63373	9.6324	4.46591	22.7268	-1.93607
Denmark	51	2000	DNK	Europe & Central Asia	2	High income: OECD	4	1	1.64791e+11	313398	2854562	87	292181000000	55.8808	25.8279	12.6552	14.8644	4.46591	26.4006	4.02322
Denmark	51	2001	DNK	Europe & Central Asia	2	High income: OECD	4	1	1.78635e+11	316822	2890599	87	291065000000	55.5517	25.9086	12.6661	14.877	4.46591	26.3968	4.01731
Denmark	51	2002	DNK	Europe & Central Asia	2	High income: OECD	4	1	2.18096e+11	328534	2870437	87	297399000000	60.6353	26.1082	12.7024	14.87	4.46591	26.4183	4.10488
Denmark	51	2003	DNK	Europe & Central Asia	2	High income: OECD	4	1	2.51373e+11	326647	2898633	87	311180000000	55.1101	26.2502	12.6966	14.8797	4.46591	26.4636	4.00933
Denmark	51	2004	DNK	Europe & Central Asia	2	High income: OECD	4	1	2.64467e+11	339586	2900837	87	335806000000	51.5321	26.301	12.7355	14.8805	4.46591	26.5398	3.9422
Denmark	51	2005	DNK	Europe & Central Asia	2	High income: OECD	4	1	2.82885e+11	339346	2931220	87	391508000000	59.4389	26.3683	12.7348	14.8909	4.46591	26.6933	4.08495
Denmark	51	2006	DNK	Europe & Central Asia	2	High income: OECD	4	1	3.19423e+11	349425	2930831	87	408862000000	54.6571	26.4898	12.764	14.8908	4.46591	26.7366	4.00108
Denmark	51	2007	DNK	Europe & Central Asia	2	High income: OECD	4	1	3.53361e+11	358132	2962829	87	413328000000	51.2106	26.5908	12.7887	14.9017	4.46591	26.7475	3.93595
Denmark	51	2008	DNK	Europe & Central Asia	2	High income: OECD	4	1	3.21241e+11	365589	2952579	87	347337000000	48.8235	26.4955	12.8093	14.8982	4.46591	26.5736	3.88821
Denmark	51	2009	DNK	Europe & Central Asia	2	High income: OECD	4	1	3.21995e+11	372253	2929869	87	328025000000	49.2923	26.4978	12.8273	14.8905	4.46591	26.5164	3.89777
Denmark	51	2010	DNK	Europe & Central Asia	2	High income: OECD	4	1	3.44003e+11	380370	2928221	87	335356000000	44.3155	26.5639	12.8489	14.8899	4.46591	26.5385	3.79133
Denmark	51	2011	DNK	Europe & Central Asia	2	High income: OECD	4	1	3.27149e+11	385824	2911871	87	355838000000	39.8809	26.5137	12.8631	14.8843	4.46591	26.5977	3.6859
Denmark	51	2012	DNK	Europe & Central Asia	2	High income: OECD	4	1	3.43584e+11	420591	2894562	87	367650000000	41.8251	26.5627	12.9494	14.8783	4.46591	26.6304	3.7335
Denmark	51	2013	DNK	Europe & Central Asia	2	High income: OECD	4	1	3.52994e+11	422512	2907004	87	379664000000	37.6235	26.5897	12.954	14.8826	4.46591	26.6626	3.62763
Denmark	51	2014	DNK	Europe & Central Asia	2	High income: OECD	4	1	3.01298e+11	420893	2931381	87	394843000000	35.3151	26.4314	12.9501	14.891	4.46591	26.7018	3.56431
Denmark	51	2015	DNK	Europe & Central Asia	2	High income: OECD	4	1	3.069e+11	418540	3024435	87	421691000000	37.1173	26.4498	12.9445	14.9222	4.46591	26.7675	3.61408
Denmark	51	2016	DNK	Europe & Central Asia	2	High income: OECD	4	1	3.24872e+11	418540	3042143	87	437143000000	37.1173	26.5067	12.9445	14.9281	4.46591	26.8035	3.61408
Dominican Republic	52	2000	DOM	Latin America & Caribbean	3	Upper middle income	3	9	2.55993e+10	719618	3677606	80	1.00754e+11	19.5938	23.9658	13.4865	15.1178	4.38203	25.336	2.97521
Dominican Republic	52	2001	DOM	Latin America & Caribbean	3	Upper middle income	3	9	2.73629e+10	719618	3760797	80	118174700000	21.0743	24.0325	13.4865	15.1401	4.38203	25.4954	3.04805
Dominican Republic	52	2002	DOM	Latin America & Caribbean	3	Upper middle income	3	9	2.16429e+10	751388	3837522	80	126059900000	21.2599	23.7979	13.5297	15.1603	4.38203	25.56	3.05682
Dominican Republic	52	2003	DOM	Latin America & Caribbean	3	Upper middle income	3	9	2.26926e+10	751388	3916749	80	191309300000	18.0697	23.8453	13.5297	15.1808	4.38203	25.9772	2.89424
Dominican Republic	52	2004	DOM	Latin America & Caribbean	3	Upper middle income	3	9	3.6119e+10	768351	4004812	80	244995300000	18.3802	24.3101	13.552	15.203	4.38203	26.2245	2.91127
Dominican Republic	52	2005	DOM	Latin America & Caribbean	3	Upper middle income	3	9	3.81164e+10	885379	4094178	80	3.26452e+11	19.4204	24.3639	13.6938	15.2251	4.38203	26.5115	2.96632
Dominican Republic	52	2006	DOM	Latin America & Caribbean	3	Upper middle income	3	9	4.41697e+10	885379	4186049	80	394318345100	20.7564	24.5113	13.6938	15.2473	4.38203	26.7004	3.03285
Dominican Republic	52	2007	DOM	Latin America & Caribbean	3	Upper middle income	3	9	4.8289e+10	868017	4177682	80	467113260800	20.269	24.6005	13.674	15.2453	4.38203	26.8698	3.00909
Dominican Republic	52	2008	DOM	Latin America & Caribbean	3	Upper middle income	3	9	4.83766e+10	904551	4163546	80	402096919900	19.8137	24.6023	13.7152	15.2419	4.38203	26.72	2.98637
Dominican Republic	52	2009	DOM	Latin America & Caribbean	3	Upper middle income	3	9	5.39829e+10	866525	4333627	80	4.99705e+11	20.5744	24.7119	13.6722	15.2819	4.38203	26.9373	3.02405
Dominican Republic	52	2010	DOM	Latin America & Caribbean	3	Upper middle income	3	9	5.78112e+10	859325	4512646	80	546830589500	20.7807	24.7804	13.6639	15.3224	4.38203	27.0274	3.03402
Dominican Republic	52	2011	DOM	Latin America & Caribbean	3	Upper middle income	3	9	6.06578e+10	863973	4614844	80	574553789000	21.6513	24.8285	13.6693	15.3448	4.38203	27.0769	3.07507
Dominican Republic	52	2012	DOM	Latin America & Caribbean	3	Upper middle income	3	9	6.26618e+10	877685	4700862	80	584566932800	20.9578	24.861	13.685	15.3633	4.38203	27.0941	3.04251
Dominican Republic	52	2013	DOM	Latin America & Caribbean	3	Upper middle income	3	9	6.6065e+10	886739	4810133	80	665589963600	20.9911	24.9139	13.6953	15.3862	4.38203	27.2239	3.0441
Dominican Republic	52	2014	DOM	Latin America & Caribbean	3	Upper middle income	3	9	6.88021e+10	883270	4918081	80	706895051200	21.4711	24.9545	13.6914	15.4084	4.38203	27.2841	3.06671
Dominican Republic	52	2015	DOM	Latin America & Caribbean	3	Upper middle income	3	9	7.2343e+10	882091	5004117	80	714094515700	21.7823	25.0047	13.6901	15.4258	4.38203	27.2943	3.0811
Dominican Republic	52	2016	DOM	Latin America & Caribbean	3	Upper middle income	3	9	7.59317e+10	882091	5080983	80	7.91362e+11	21.7823	25.0531	13.6901	15.441	4.38203	27.397	3.0811
Algeria	53	2000	DZA	Middle East & North Africa	4	Upper middle income	3	9	5.47447e+10	2906695	9157772	80	965462518700	83.7807	24.7259	14.8825	16.0301	4.38203	27.5959	4.4282
Algeria	53	2001	DZA	Middle East & North Africa	4	Upper middle income	3	9	5.67603e+10	3071700	9379025	80	1111309304700	89.4067	24.7621	14.9377	16.054	4.38203	27.7366	4.4932
Algeria	53	2002	DZA	Middle East & North Africa	4	Upper middle income	3	9	6.78638e+10	3192247	9598651	80	1265164525200	91.0482	24.9408	14.9762	16.0771	4.38203	27.8662	4.51139
Algeria	53	2003	DZA	Middle East & North Africa	4	Upper middle income	3	9	8.5325e+10	3254812	9819838	80	1476902638500	87.8531	25.1697	14.9956	16.0999	4.38203	28.021	4.47567
Algeria	53	2004	DZA	Middle East & North Africa	4	Upper middle income	3	9	1.03198e+11	3291971	10042331	80	1691640310900	106.473	25.3599	15.007	16.1223	4.38203	28.1567	4.66789
Algeria	53	2005	DZA	Middle East & North Africa	4	Upper middle income	3	9	1.17027e+11	3315701	10254769	80	1969457883500	100.201	25.4857	15.0142	16.1433	4.38203	28.3088	4.60718
Algeria	53	2006	DZA	Middle East & North Africa	4	Upper middle income	3	9	1.34977e+11	3417684	10460259	80	2462124402700	108.4	25.6284	15.0445	16.1631	4.38203	28.532	4.68583
Algeria	53	2007	DZA	Middle East & North Africa	4	Upper middle income	3	9	1.71001e+11	3542924	10661124	80	3228343228100	109.032	25.8649	15.0805	16.1821	4.38203	28.803	4.69164
Algeria	53	2008	DZA	Middle East & North Africa	4	Upper middle income	3	9	1.37211e+11	4139007	10861377	80	3811419145600	120.186	25.6448	15.236	16.2007	4.38203	28.969	4.78904
Algeria	53	2009	DZA	Middle East & North Africa	4	Upper middle income	3	9	1.61207e+11	4227264	11136913	80	4350922348400	117.814	25.806	15.2571	16.2258	4.38203	29.1014	4.76911
Algeria	53	2010	DZA	Middle East & North Africa	4	Upper middle income	3	9	2.00019e+11	4191623	11358846	80	4620306797100	119.807	26.0217	15.2486	16.2455	4.38203	29.1615	4.78588
Algeria	53	2011	DZA	Middle East & North Africa	4	Upper middle income	3	9	2.09059e+11	4202919	11597754	80	4992411984000	128.11	26.0659	15.2513	16.2663	4.38203	29.2389	4.85289
Algeria	53	2012	DZA	Middle East & North Africa	4	Upper middle income	3	9	2.09755e+11	4165480	12064551	80	5690894420400	132.435	26.0692	15.2423	16.3058	4.38203	29.3699	4.88609
Algeria	53	2013	DZA	Middle East & North Africa	4	Upper middle income	3	9	2.1381e+11	4132124	11642537	80	6446692200000	143.177	26.0884	15.2343	16.2702	4.38203	29.4946	4.96408
Algeria	53	2014	DZA	Middle East & North Africa	4	Upper middle income	3	9	1.65979e+11	4131265	11798733	80	7062300000000	150.593	25.8351	15.2341	16.2835	4.38203	29.5858	5.01458
Algeria	53	2015	DZA	Middle East & North Africa	4	Upper middle income	3	9	1.6013e+11	4016153	11937169	80	7544300000000	150.378	25.7993	15.2058	16.2952	4.38203	29.6518	5.01315
Algeria	53	2016	DZA	Middle East & North Africa	4	Upper middle income	3	9	1.67555e+11	4007721	12106254	80	7691100000000	150.378	25.8446	15.2037	16.3092	4.38203	29.6711	5.01315
Ecuador	54	2000	ECU	Latin America & Caribbean	3	Upper middle income	3	9	24468324000	751240	5717835	80	4661579000	22.9395	23.9206	13.5295	15.5591	4.38203	22.2626	3.13286
Ecuador	54	2001	ECU	Latin America & Caribbean	3	Upper middle income	3	9	28548945000	763183	5839780	80	5.9066e+09	24.7531	24.0749	13.5453	15.5802	4.38203	22.4993	3.20895
Ecuador	54	2002	ECU	Latin America & Caribbean	3	Upper middle income	3	9	3.24329e+10	756844	6069549	80	6240683000	26.7479	24.2024	13.5369	15.6188	4.38203	22.5544	3.28646
Ecuador	54	2003	ECU	Latin America & Caribbean	3	Upper middle income	3	9	36591661000	773831	6230809	80	7209125000	28.7858	24.3231	13.5591	15.645	4.38203	22.6986	3.35988
Ecuador	54	2004	ECU	Latin America & Caribbean	3	Upper middle income	3	9	41507085000	815112	6392897	80	8476753000	29.9701	24.4491	13.6111	15.6707	4.38203	22.8606	3.4002
Ecuador	54	2005	ECU	Latin America & Caribbean	3	Upper middle income	3	9	46802044000	852139	6648766	80	9759712000	28.5246	24.5692	13.6555	15.7099	4.38203	23.0015	3.35077
Ecuador	54	2006	ECU	Latin America & Caribbean	3	Upper middle income	3	9	5.10078e+10	880428	6715958	80	10593947000	31.494	24.6552	13.6882	15.72	4.38203	23.0835	3.4498
Ecuador	54	2007	ECU	Latin America & Caribbean	3	Upper middle income	3	9	6.17626e+10	880428	6775402	80	1.38185e+10	33.325	24.8466	13.6882	15.7288	4.38203	23.3493	3.50631
Ecuador	54	2008	ECU	Latin America & Caribbean	3	Upper middle income	3	9	62519686000	880428	6828569	80	14257689000	35.5032	24.8587	13.6882	15.7366	4.38203	23.3806	3.56962
Ecuador	54	2009	ECU	Latin America & Caribbean	3	Upper middle income	3	9	69555367000	1241900	6731008	80	17127889000	35.8841	24.9654	14.0322	15.7222	4.38203	23.564	3.58029
Ecuador	54	2010	ECU	Latin America & Caribbean	3	Upper middle income	3	9	79276664000	1313293	6794068	80	20470786000	37.9735	25.0962	14.088	15.7316	4.38203	23.7423	3.63689
Ecuador	54	2011	ECU	Latin America & Caribbean	3	Upper middle income	3	9	87924544000	1424067	7005377	80	23707838000	37.4605	25.1997	14.169	15.7622	4.38203	23.8891	3.62329
Ecuador	54	2012	ECU	Latin America & Caribbean	3	Upper middle income	3	9	95129659000	1515121	7085380	80	26211660000	40.2522	25.2785	14.231	15.7735	4.38203	23.9895	3.69516
Ecuador	54	2013	ECU	Latin America & Caribbean	3	Upper middle income	3	9	1.01726e+11	1591283	7207342	80	27684231000	43.197	25.3456	14.2801	15.7906	4.38203	24.0441	3.76577
Ecuador	54	2014	ECU	Latin America & Caribbean	3	Upper middle income	3	9	9.92904e+10	1653890	7627599	80	26390456000	41.8744	25.3213	14.3186	15.8473	4.38203	23.9963	3.73467
Ecuador	54	2015	ECU	Latin America & Caribbean	3	Upper middle income	3	9	9.99377e+10	1637495	8002328	80	25080788000	39.7539	25.3278	14.3087	15.8952	4.38203	23.9454	3.68271
Ecuador	54	2016	ECU	Latin America & Caribbean	3	Upper middle income	3	9	1.04296e+11	1637359	8120097	80	26496256000	39.7539	25.3705	14.3086	15.9099	4.38203	24.0003	3.68271
Eritrea	56	2000	ERI	Sub-Saharan Africa	7	Low income	1	9	7.52368e+08	140515	1583728	45	3000295100	0.62599	20.4387	11.8531	14.2753	3.80666	21.822	-0.468421
Eritrea	56	2001	ERI	Sub-Saharan Africa	7	Low income	1	9	7.29321e+08	151065	1652054	45	3008085300	0.60027	20.4076	11.9255	14.3175	3.80666	21.8246	-0.510376
Eritrea	56	2002	ERI	Sub-Saharan Africa	7	Low income	1	9	8.70248e+08	159456	1723551	61	3205770000	0.72111	20.5843	11.9795	14.3599	4.11087	21.8882	-0.326964
Eritrea	56	2003	ERI	Sub-Saharan Africa	7	Low income	1	9	1.10905e+09	192367	1793415	61	3098420000	0.76501	20.8268	12.1672	14.3996	4.11087	21.8542	-0.267866
Eritrea	56	2004	ERI	Sub-Saharan Africa	7	Low income	1	9	1.09843e+09	215080	1858825	61	3433399000	0.76127	20.8171	12.2788	14.4355	4.11087	21.9568	-0.272767
Eritrea	56	2005	ERI	Sub-Saharan Africa	7	Low income	1	9	1.21116e+09	225726	1907909	61	2547644700	0.55593	20.9148	12.3271	14.4615	4.11087	21.6584	-0.587113
Eritrea	56	2006	ERI	Sub-Saharan Africa	7	Low income	1	9	1.31797e+09	216881	1951581	61	2568155300	0.57401	20.9994	12.2871	14.4842	4.11087	21.6665	-0.555108
Eritrea	56	2007	ERI	Sub-Saharan Africa	7	Low income	1	9	1380188800	227442	1991937	61	2697864500	0.40902	21.0455	12.3347	14.5046	4.11087	21.7157	-0.893991
Eritrea	56	2008	ERI	Sub-Saharan Africa	7	Low income	1	9	1.8567e+09	240892	2029155	61	2644507500	0.50797	21.3421	12.3921	14.5231	4.11087	21.6958	-0.677333
Eritrea	56	2009	ERI	Sub-Saharan Africa	7	Low income	1	9	2.11704e+09	246778	2066409	61	3026843500	0.50799	21.4733	12.4162	14.5413	4.11087	21.8308	-0.677294
Eritrea	56	2010	ERI	Sub-Saharan Africa	7	Low income	1	9	2.60774e+09	254520	2105357	61	4008780100	0.57142	21.6817	12.4471	14.56	4.11087	22.1118	-0.559631
Eritrea	56	2011	ERI	Sub-Saharan Africa	7	Low income	1	9	2.60774e+09	263080	2105357	61	4008780100	0.62967	21.6817	12.4802	14.56	4.11087	22.1118	-0.462559
Eritrea	56	2012	ERI	Sub-Saharan Africa	7	Low income	1	9	2.60774e+09	266164	2105357	61	4008780100	0.63878	21.6817	12.4919	14.56	4.11087	22.1118	-0.448195
Eritrea	56	2013	ERI	Sub-Saharan Africa	7	Low income	1	9	2.60774e+09	267427	2105357	61	4008780100	0.66275	21.6817	12.4966	14.56	4.11087	22.1118	-0.411357
Eritrea	56	2014	ERI	Sub-Saharan Africa	7	Low income	1	9	2.60774e+09	244248	2105357	61	4008780100	0.71653	21.6817	12.4059	14.56	4.11087	22.1118	-0.333335
Eritrea	56	2015	ERI	Sub-Saharan Africa	7	Low income	1	9	2.60774e+09	244248	2105357	61	4008780100	0.76427	21.6817	12.4059	14.56	4.11087	22.1118	-0.268834
Eritrea	56	2016	ERI	Sub-Saharan Africa	7	Low income	1	9	2.60774e+09	244744	2105357	61	4008780100	0.76427	21.6817	12.408	14.56	4.11087	22.1118	-0.268834
Spain	57	2000	ESP	Europe & Central Asia	2	High income: OECD	4	1	6.25976e+11	2751086	18197220	87	183497000000	313.892	27.1626	14.8275	16.7168	4.46591	25.9355	5.74905
Spain	57	2001	ESP	Europe & Central Asia	2	High income: OECD	4	1	7.05146e+11	2663112	19041577	87	199489000000	334.007	27.2817	14.795	16.7621	4.46591	26.019	5.81116
Spain	57	2002	ESP	Europe & Central Asia	2	High income: OECD	4	1	9.06853e+11	2642361	19814449	87	222197000000	337.979	27.5332	14.7872	16.8019	4.46591	26.1268	5.82298
Spain	57	2003	ESP	Europe & Central Asia	2	High income: OECD	4	1	1.06956e+12	2625398	20485984	87	245709000000	354.286	27.6983	14.7807	16.8353	4.46591	26.2274	5.8701
Spain	57	2004	ESP	Europe & Central Asia	2	High income: OECD	4	1	1.15728e+12	2620502	21257362	87	278162000000	368.964	27.7771	14.7789	16.8722	4.46591	26.3515	5.9107
Spain	57	2005	ESP	Europe & Central Asia	2	High income: OECD	4	1	1.26455e+12	2608816	21906638	87	313006000000	360.279	27.8657	14.7744	16.9023	4.46591	26.4695	5.88688
Spain	57	2006	ESP	Europe & Central Asia	2	High income: OECD	4	1	1.47934e+12	2587750	22486703	87	335552000000	368.134	28.0226	14.7663	16.9284	4.46591	26.539	5.90845
Spain	57	2007	ESP	Europe & Central Asia	2	High income: OECD	4	1	1.63502e+12	2574910	23119646	87	326064000000	336.49	28.1227	14.7613	16.9562	4.46591	26.5104	5.81857
Spain	57	2008	ESP	Europe & Central Asia	2	High income: OECD	4	1	1.4991e+12	2582915	23387009	87	262499000000	297.248	28.0359	14.7644	16.9677	4.46591	26.2935	5.69457
Spain	57	2009	ESP	Europe & Central Asia	2	High income: OECD	4	1	1.43162e+12	2652426	23577615	87	248987000000	283.877	27.9898	14.791	16.9758	4.46591	26.2407	5.64854
Spain	57	2010	ESP	Europe & Central Asia	2	High income: OECD	4	1	1.48807e+12	2681203	23613896	87	229884000000	284.595	28.0285	14.8018	16.9773	4.46591	26.1608	5.65107
Spain	57	2011	ESP	Europe & Central Asia	2	High income: OECD	4	1	1.33602e+12	2713093	23604153	87	205839000000	279.271	27.9207	14.8136	16.9769	4.46591	26.0504	5.63218
Spain	57	2012	ESP	Europe & Central Asia	2	High income: OECD	4	1	1.36185e+12	2749260	23376875	87	192371000000	252.683	27.9399	14.8268	16.9673	4.46591	25.9827	5.53213
Spain	57	2013	ESP	Europe & Central Asia	2	High income: OECD	4	1	1.37691e+12	2716240	23144274	87	200265000000	255.196	27.9509	14.8148	16.9573	4.46591	26.0229	5.54203
Spain	57	2014	ESP	Europe & Central Asia	2	High income: OECD	4	1	1.19779e+12	2703584	23057270	87	214216000000	271.727	27.8115	14.8101	16.9535	4.46591	26.0903	5.6048
Spain	57	2015	ESP	Europe & Central Asia	2	High income: OECD	4	1	1.23726e+12	2715242	23016544	87	223645000000	260.986	27.8439	14.8144	16.9517	4.46591	26.1333	5.56447
Spain	57	2016	ESP	Europe & Central Asia	2	High income: OECD	4	1	1.31132e+12	2715242	22966950	95	239176000000	260.986	27.9021	14.8144	16.9496	4.55388	26.2005	5.56447
Estonia	58	2000	EST	Europe & Central Asia	2	High income: OECD	4	1	6.24507e+09	101266	669046	87	1898534000	15.7079	22.5551	11.5255	13.4136	4.46591	21.3643	2.75416
Estonia	58	2001	EST	Europe & Central Asia	2	High income: OECD	4	1	7.32207e+09	105137	654674	87	2374077200	15.2333	22.7142	11.563	13.3919	4.46591	21.5879	2.72348
Estonia	58	2002	EST	Europe & Central Asia	2	High income: OECD	4	1	9.83387e+09	106530	677798	87	2847779300	17.0872	23.0091	11.5762	13.4266	4.46591	21.7698	2.83833
Estonia	58	2003	EST	Europe & Central Asia	2	High income: OECD	4	1	1.20592e+10	106986	678254	87	3085107600	17.2866	23.2131	11.5805	13.4273	4.46591	21.8499	2.84993
Estonia	58	2004	EST	Europe & Central Asia	2	High income: OECD	4	1	1.40061e+10	105340	673834	87	3704913300	17.1363	23.3628	11.5649	13.4207	4.46591	22.0329	2.8412
Estonia	58	2005	EST	Europe & Central Asia	2	High income: OECD	4	1	1.69636e+10	101334	693423	87	4967818500	16.4392	23.5543	11.5262	13.4494	4.46591	22.3262	2.79967
Estonia	58	2006	EST	Europe & Central Asia	2	High income: OECD	4	1	2.22371e+10	94935	692026	87	5941577400	20.0716	23.825	11.4609	13.4474	4.46591	22.5052	2.99931
Estonia	58	2007	EST	Europe & Central Asia	2	High income: OECD	4	1	2.4194e+10	87298	697830	87	5151019500	17.8727	23.9094	11.3771	13.4557	4.46591	22.3625	2.88327
Estonia	58	2008	EST	Europe & Central Asia	2	High income: OECD	4	1	1.96525e+10	80875	690487	87	3214856400	14.6091	23.7015	11.3007	13.4452	4.46591	21.891	2.68164
Estonia	58	2009	EST	Europe & Central Asia	2	High income: OECD	4	1	1.94909e+10	76645	683977	87	3124739600	19.0149	23.6932	11.2469	13.4357	4.46591	21.8626	2.94522
Estonia	58	2010	EST	Europe & Central Asia	2	High income: OECD	4	1	2.31702e+10	72885	687789	87	4366813600	19.0972	23.8661	11.1966	13.4412	4.46591	22.1973	2.94954
Estonia	58	2011	EST	Europe & Central Asia	2	High income: OECD	4	1	2.30439e+10	68734	684718	87	5127462800	17.9381	23.8607	11.138	13.4368	4.46591	22.3579	2.88693
Estonia	58	2012	EST	Europe & Central Asia	2	High income: OECD	4	1	2.51372e+10	65301	680940	87	5253028200	19.6956	23.9476	11.0868	13.4312	4.46591	22.3821	2.9804
Estonia	58	2013	EST	Europe & Central Asia	2	High income: OECD	4	1	2.62246e+10	63252	676070	87	4828764900	18.9038	23.99	11.0549	13.4241	4.46591	22.2979	2.93936
Estonia	58	2014	EST	Europe & Central Asia	2	High income: OECD	4	1	2.2567e+10	62921	686173	87	4806887500	15.8911	23.8398	11.0496	13.4389	4.46591	22.2933	2.76576
Estonia	58	2015	EST	Europe & Central Asia	2	High income: OECD	4	1	2.33379e+10	63036	694110	87	4712309200	17.4935	23.8733	11.0515	13.4504	4.46591	22.2734	2.86183
Estonia	58	2016	EST	Europe & Central Asia	2	High income: OECD	4	1	2.59211e+10	63036	690355	87	5460380700	17.4935	23.9783	11.0515	13.445	4.46591	22.4208	2.86183
Ethiopia	59	2000	ETH	Sub-Saharan Africa	7	Low income	1	9	8.23133e+09	1486806	30063195	34	165379699990	4.2634	22.8312	14.2121	17.2188	3.52636	25.8315	1.45007
Ethiopia	59	2001	ETH	Sub-Saharan Africa	7	Low income	1	9	7.85081e+09	1695955	31206100	40	165379699991	4.4305	22.7839	14.3438	17.2561	3.68888	25.8315	1.48851
Ethiopia	59	2002	ETH	Sub-Saharan Africa	7	Low income	1	9	8.62369e+09	1785655	32406073	43	165379699992	4.8711	22.8778	14.3953	17.2939	3.7612	25.8315	1.58332
Ethiopia	59	2003	ETH	Sub-Saharan Africa	7	Low income	1	9	1.01312e+10	2053593	33643955	46	165379699993	5.1586	23.0389	14.5351	17.3313	3.82864	25.8315	1.64067
Ethiopia	59	2004	ETH	Sub-Saharan Africa	7	Low income	1	9	1.24011e+10	2382129	34917430	48	165379699994	4.9551	23.2411	14.6835	17.3685	3.8712	25.8315	1.60042
Ethiopia	59	2005	ETH	Sub-Saharan Africa	7	Low income	1	9	1.52809e+10	2869032	35973485	48	165379699995	5.3169	23.4499	14.8695	17.3983	3.8712	25.8315	1.67089
Ethiopia	59	2006	ETH	Sub-Saharan Africa	7	Low income	1	9	1.97076e+10	3238978	37077115	51	165379699996	5.8284	23.7043	14.9908	17.4285	3.93183	25.8315	1.76274
Ethiopia	59	2007	ETH	Sub-Saharan Africa	7	Low income	1	9	2.70669e+10	3467133	38242595	57	165379699997	6.3651	24.0216	15.0588	17.4595	4.04305	25.8315	1.85083
Ethiopia	59	2008	ETH	Sub-Saharan Africa	7	Low income	1	9	3.24374e+10	3574877	39483877	62	165379699998	6.433	24.2026	15.0894	17.4914	4.12713	25.8315	1.86144
Ethiopia	59	2009	ETH	Sub-Saharan Africa	7	Low income	1	9	2.99338e+10	3853280	40797577	66	165379699999	6.3957	24.1223	15.1644	17.5241	4.18965	25.8315	1.85563
Ethiopia	59	2010	ETH	Sub-Saharan Africa	7	Low income	1	9	3.19528e+10	4170276	42212145	69	165379700000	7.479	24.1875	15.2435	17.5582	4.23411	25.8315	2.0121
Ethiopia	59	2011	ETH	Sub-Saharan Africa	7	Low income	1	9	4.33107e+10	4535121	43678838	66	277242900000	8.1495	24.4917	15.3274	17.5924	4.18965	26.3482	2.09796
Ethiopia	59	2012	ETH	Sub-Saharan Africa	7	Low income	1	9	4.76482e+10	4535121	45196499	62	295456400000	10.0802	24.5871	15.3274	17.6265	4.12713	26.4118	2.31057
Ethiopia	59	2013	ETH	Sub-Saharan Africa	7	Low income	1	9	5.56122e+10	4404101	46668355	59	403042900000	10.9911	24.7417	15.298	17.6586	4.07754	26.7223	2.39709
Ethiopia	59	2014	ETH	Sub-Saharan Africa	7	Low income	1	9	6.44645e+10	4676544	48171784	71	5.27897e+11	12.3814	24.8894	15.3581	17.6903	4.26268	26.9922	2.5162
Ethiopia	59	2015	ETH	Sub-Saharan Africa	7	Low income	1	9	7.3001e+10	4676544	49661396	69	585665000000	12.9419	25.0137	15.3581	17.7207	4.23411	27.096	2.56047
Ethiopia	59	2016	ETH	Sub-Saharan Africa	7	Low income	1	9	8.05615e+10	4970565	51450036	68	7.04596e+11	12.9419	25.1123	15.419	17.7561	4.21951	27.2809	2.56047
Finland	60	2000	FIN	Europe & Central Asia	2	High income: OECD	4	1	1.2925e+11	322721	2608203	87	33080000000	62.5393	25.585	12.6845	14.7742	4.46591	24.2222	4.1358
Finland	60	2001	FIN	Europe & Central Asia	2	High income: OECD	4	1	1.39553e+11	320560	2623439	87	32071000000	65.0618	25.6617	12.6778	14.78	4.46591	24.1912	4.17534
Finland	60	2002	FIN	Europe & Central Asia	2	High income: OECD	4	1	1.71071e+11	318790	2620889	87	33052000000	72.6584	25.8653	12.6723	14.779	4.46591	24.2213	4.28577
Finland	60	2003	FIN	Europe & Central Asia	2	High income: OECD	4	1	1.96768e+11	305970	2611741	87	35333000000	68.9616	26.0053	12.6312	14.7755	4.46591	24.2881	4.23355
Finland	60	2004	FIN	Europe & Central Asia	2	High income: OECD	4	1	2.04436e+11	307491	2627895	87	37739000000	57.045	26.0435	12.6362	14.7817	4.46591	24.354	4.04384
Finland	60	2005	FIN	Europe & Central Asia	2	High income: OECD	4	1	2.16553e+11	307997	2661097	87	39334000000	68.3798	26.1011	12.6378	14.7942	4.46591	24.3954	4.22508
Finland	60	2006	FIN	Europe & Central Asia	2	High income: OECD	4	1	2.55385e+11	306618	2690371	87	45103000000	66.7557	26.266	12.6334	14.8052	4.46591	24.5322	4.20104
Finland	60	2007	FIN	Europe & Central Asia	2	High income: OECD	4	1	2.83742e+11	304729	2718446	87	47245000000	58.6088	26.3713	12.6272	14.8156	4.46591	24.5786	4.07088
Finland	60	2008	FIN	Europe & Central Asia	2	High income: OECD	4	1	2.51499e+11	300848	2689293	87	41187000000	55.8182	26.2507	12.6144	14.8048	4.46591	24.4414	4.0221
Finland	60	2009	FIN	Europe & Central Asia	2	High income: OECD	4	1	2.478e+11	295322	2679193	87	40933000000	63.9918	26.2359	12.5958	14.801	4.46591	24.4352	4.15875
Finland	60	2010	FIN	Europe & Central Asia	2	High income: OECD	4	1	2.73674e+11	288779	2692085	87	43779000000	56.5441	26.3352	12.5734	14.8058	4.46591	24.5024	4.03502
Finland	60	2011	FIN	Europe & Central Asia	2	High income: OECD	4	1	2.56706e+11	281315	2699346	87	44610000000	51.1119	26.2712	12.5472	14.8085	4.46591	24.5212	3.93402
Finland	60	2012	FIN	Europe & Central Asia	2	High income: OECD	4	1	2.6998e+11	288830	2685266	87	43083000000	51.9016	26.3216	12.5736	14.8033	4.46591	24.4864	3.94935
Finland	60	2013	FIN	Europe & Central Asia	2	High income: OECD	4	1	2.72609e+11	285273	2688682	87	42235000000	47.7997	26.3313	12.5612	14.8046	4.46591	24.4665	3.86702
Finland	60	2014	FIN	Europe & Central Asia	2	High income: OECD	4	1	2.32465e+11	282303	2695058	87	42713000000	44.3461	26.172	12.5507	14.8069	4.46591	24.4778	3.79202
Finland	60	2015	FIN	Europe & Central Asia	2	High income: OECD	4	1	2.38678e+11	281334	2687198	87	46549000000	47.9264	26.1984	12.5473	14.804	4.46591	24.5638	3.86967
Finland	60	2016	FIN	Europe & Central Asia	2	High income: OECD	4	1	2.51885e+11	281334	2684550	87	50503000000	47.9264	26.2522	12.5473	14.803	4.46591	24.6453	3.86967
Fiji	61	2000	FJI	East Asia & Pacific	1	Upper middle income	3	9	1.6601e+09	93536	307332	80	577700000	1.046	21.2301	11.4461	12.6357	4.38203	20.1746	0.0449734
Fiji	61	2001	FJI	East Asia & Pacific	1	Upper middle income	3	9	1.84269e+09	95047	311049	80	771800000	0.87945	21.3345	11.4621	12.6477	4.38203	20.4642	-0.128459
Fiji	61	2002	FJI	East Asia & Pacific	1	Upper middle income	3	9	2.31594e+09	96891	314170	80	940500000	1.0361	21.5631	11.4813	12.6577	4.38203	20.6619	0.0354637
Fiji	61	2003	FJI	East Asia & Pacific	1	Upper middle income	3	9	2.72751e+09	99183	317297	80	8.732e+08	1.34	21.7267	11.5047	12.6676	4.38203	20.5877	0.29267
Fiji	61	2004	FJI	East Asia & Pacific	1	Upper middle income	3	9	3.00673e+09	99183	320655	80	1065844800	1.081	21.8241	11.5047	12.6781	4.38203	20.787	0.0778865
Fiji	61	2005	FJI	East Asia & Pacific	1	Upper middle income	3	9	3.10274e+09	98017	320615	80	1085927500	1.2014	21.8556	11.4929	12.678	4.38203	20.8057	0.183488
Fiji	61	2006	FJI	East Asia & Pacific	1	Upper middle income	3	9	3.40505e+09	96235	321402	80	9.74369e+08	1.1411	21.9485	11.4745	12.6804	4.38203	20.6973	0.131993
Fiji	61	2007	FJI	East Asia & Pacific	1	Upper middle income	3	9	3.52319e+09	95210	329699	80	1.18556e+09	0.87776	21.9826	11.4638	12.7059	4.38203	20.8935	-0.130382
Fiji	61	2008	FJI	East Asia & Pacific	1	Upper middle income	3	9	2.87062e+09	95550	338152	80	1.18556e+09	0.77856	21.7778	11.4674	12.7313	4.38203	20.8935	-0.250309
Fiji	61	2009	FJI	East Asia & Pacific	1	Upper middle income	3	9	3.14051e+09	95550	346453	80	1.18556e+09	1.2012	21.8677	11.4674	12.7555	4.38203	20.8935	0.183321
Fiji	61	2010	FJI	East Asia & Pacific	1	Upper middle income	3	9	3.77453e+09	98889	352840	80	1223500000	1.0679	22.0515	11.5018	12.7738	4.38203	20.925	0.0656941
Fiji	61	2011	FJI	East Asia & Pacific	1	Upper middle income	3	9	3.97201e+09	95865	359045	80	1061200000	1.0411	22.1025	11.4707	12.7912	4.38203	20.7827	0.0402778
Fiji	61	2012	FJI	East Asia & Pacific	1	Upper middle income	3	9	4.19014e+09	95865	364959	80	2004000000	1.1292	22.156	11.4707	12.8075	4.38203	21.4184	0.121509
Fiji	61	2013	FJI	East Asia & Pacific	1	Upper middle income	3	9	4.48342e+09	95865	370549	80	1472900000	1.1465	22.2237	11.4707	12.8227	4.38203	21.1105	0.136714
Fiji	61	2014	FJI	East Asia & Pacific	1	Upper middle income	3	9	4.36213e+09	93021	371824	80	1499700000	1.2507	22.1962	11.4406	12.8262	4.38203	21.1285	0.223703
Fiji	61	2015	FJI	East Asia & Pacific	1	Upper middle income	3	9	4.67131e+09	92262	374560	80	1499700000	1.2641	22.2647	11.4324	12.8335	4.38203	21.1285	0.23436
Fiji	61	2016	FJI	East Asia & Pacific	1	Upper middle income	3	9	5.0612e+09	92262	377262	80	1499700000	1.2641	22.3449	11.4324	12.8407	4.38203	21.1285	0.23436
France	62	2000	FRA	Europe & Central Asia	2	High income: OECD	4	1	1.37647e+12	4414655	27558926	83	330919000000	425.882	27.9505	15.3004	17.1318	4.41884	26.5251	6.05416
France	62	2001	FRA	Europe & Central Asia	2	High income: OECD	4	1	1.49429e+12	4407801	27903772	83	332704000000	420.92	28.0327	15.2989	17.1443	4.41884	26.5305	6.04244
France	62	2002	FRA	Europe & Central Asia	2	High income: OECD	4	1	1.84048e+12	4401887	28468122	83	343008000000	428.003	28.241	15.2975	17.1643	4.41884	26.561	6.05913
France	62	2003	FRA	Europe & Central Asia	2	High income: OECD	4	1	2.11574e+12	4298467	28660874	83	364057000000	428.928	28.3804	15.2738	17.171	4.41884	26.6206	6.06129
France	62	2004	FRA	Europe & Central Asia	2	High income: OECD	4	1	2.19613e+12	4441447	28944175	83	384922000000	432.639	28.4177	15.3065	17.1809	4.41884	26.6763	6.0699
France	62	2005	FRA	Europe & Central Asia	2	High income: OECD	4	1	2.31859e+12	4829313	29089933	83	414923000000	422.101	28.472	15.3902	17.1859	4.41884	26.7514	6.04525
France	62	2006	FRA	Europe & Central Asia	2	High income: OECD	4	1	2.65721e+12	4760782	29328351	83	450059000000	412.898	28.6083	15.3759	17.1941	4.41884	26.8326	6.0232
France	62	2007	FRA	Europe & Central Asia	2	High income: OECD	4	1	2.91838e+12	4720698	29530640	83	470123000000	406.791	28.7021	15.3675	17.2009	4.41884	26.8763	6.0083
France	62	2008	FRA	Europe & Central Asia	2	High income: OECD	4	1	2.69022e+12	4700123	29765570	83	427320000000	386.942	28.6206	15.3631	17.2089	4.41884	26.7808	5.95828
France	62	2009	FRA	Europe & Central Asia	2	High income: OECD	4	1	2.64261e+12	4699970	29861054	83	441067000000	397.901	28.6028	15.3631	17.2121	4.41884	26.8125	5.9862
France	62	2010	FRA	Europe & Central Asia	2	High income: OECD	4	1	2.86141e+12	4710630	29856868	83	461566000000	372.793	28.6823	15.3653	17.2119	4.41884	26.8579	5.92102
France	62	2011	FRA	Europe & Central Asia	2	High income: OECD	4	1	2.68383e+12	4754127	30091903	83	469106000000	374.113	28.6183	15.3745	17.2198	4.41884	26.8741	5.92456
France	62	2012	FRA	Europe & Central Asia	2	High income: OECD	4	1	2.81108e+12	4804248	30231689	83	466668000000	374.259	28.6646	15.385	17.2244	4.41884	26.8689	5.92495
France	62	2013	FRA	Europe & Central Asia	2	High income: OECD	4	1	2.85217e+12	4838587	30213192	83	469073000000	343.573	28.6791	15.3921	17.2238	4.41884	26.874	5.8394
France	62	2014	FRA	Europe & Central Asia	2	High income: OECD	4	1	2.43821e+12	4901509	30251104	83	472647000000	348.164	28.5223	15.4051	17.225	4.41884	26.8816	5.85267
France	62	2015	FRA	Europe & Central Asia	2	High income: OECD	4	1	2.46513e+12	4936517	30319992	83	488008000000	350.105	28.5333	15.4122	17.2273	4.41884	26.9136	5.85823
France	62	2016	FRA	Europe & Central Asia	2	High income: OECD	4	1	2.5825e+12	4936517	30356754	94	515921000000	350.105	28.5798	15.4122	17.2285	4.54329	26.9692	5.85823
Gabon	65	2000	GAB	Sub-Saharan Africa	7	Upper middle income	3	9	5.01887e+09	94113	354241	36	8.36802e+11	4.773	22.3365	11.4523	12.7777	3.58352	27.4529	1.56298
Gabon	65	2001	GAB	Sub-Saharan Africa	7	Upper middle income	3	9	5.31038e+09	97604	365858	28	929258000000	4.544	22.3929	11.4887	12.81	3.3322	27.5577	1.51381
Gabon	65	2002	GAB	Sub-Saharan Africa	7	Upper middle income	3	9	6.49731e+09	97605	378287	28	8.54895e+11	4.6132	22.5947	11.4887	12.8434	3.3322	27.4742	1.52892
Gabon	65	2003	GAB	Sub-Saharan Africa	7	Upper middle income	3	9	7.75629e+09	97606	392058	32	880806000000	4.6567	22.7718	11.4887	12.8792	3.46574	27.5041	1.53831
Gabon	65	2004	GAB	Sub-Saharan Africa	7	Upper middle income	3	9	9.57897e+09	97607	406820	30	1060112000000	4.8579	22.9828	11.4887	12.9161	3.4012	27.6894	1.58061
Gabon	65	2005	GAB	Sub-Saharan Africa	7	Upper middle income	3	9	1.03184e+10	97608	424517	37	1250094000000	4.1424	23.0572	11.4887	12.9587	3.61092	27.8542	1.42128
Gabon	65	2006	GAB	Sub-Saharan Africa	7	Upper middle income	3	9	1.2439e+10	97609	442778	44	1409611000000	4.0893	23.2441	11.4887	13.0008	3.78419	27.9743	1.40837
Gabon	65	2007	GAB	Sub-Saharan Africa	7	Upper middle income	3	9	1.55086e+10	97610	463656	52	1738003000000	4.1437	23.4647	11.4887	13.0469	3.95124	28.1838	1.42159
Gabon	65	2008	GAB	Sub-Saharan Africa	7	Upper middle income	3	9	1.20651e+10	97611	485826	34	1682238000000	4.2183	23.2136	11.4887	13.0936	3.52636	28.1511	1.43943
Gabon	65	2009	GAB	Sub-Saharan Africa	7	Upper middle income	3	9	1.43586e+10	97612	508697	41	2233514621400	4.7823	23.3876	11.4888	13.1396	3.71357	28.4346	1.56492
Gabon	65	2010	GAB	Sub-Saharan Africa	7	Upper middle income	3	9	1.81865e+10	146080	531198	47	2461216484000	4.942	23.6239	11.8919	13.1829	3.85015	28.5317	1.59777
Gabon	65	2011	GAB	Sub-Saharan Africa	7	Upper middle income	3	9	1.71714e+10	146081	555520	51	2431585859600	5.0773	23.5665	11.8919	13.2277	3.93183	28.5196	1.62478
Gabon	65	2012	GAB	Sub-Saharan Africa	7	Upper middle income	3	9	1.75907e+10	146082	580711	52	2602412723400	5.2577	23.5906	11.8919	13.272	3.95124	28.5875	1.65969
Gabon	65	2013	GAB	Sub-Saharan Africa	7	Upper middle income	3	9	1.81798e+10	146083	606116	55	3208400970000	5.1695	23.6236	11.8919	13.3148	4.00733	28.7968	1.64278
Gabon	65	2014	GAB	Sub-Saharan Africa	7	Upper middle income	3	9	1.43773e+10	146084	630944	55	2.48564e+12	5.2871	23.3889	11.8919	13.355	4.00733	28.5416	1.66527
Gabon	65	2015	GAB	Sub-Saharan Africa	7	Upper middle income	3	9	1.40144e+10	146085	650081	53	2242397531000	5.4761	23.3633	11.8919	13.3849	3.97029	28.4386	1.70039
Gabon	65	2016	GAB	Sub-Saharan Africa	7	Upper middle income	3	9	1.5014e+10	146086	667636	49	1873780642900	5.4761	23.4322	11.892	13.4115	3.89182	28.259	1.70039
United Kingdom	66	2000	GBR	Europe & Central Asia	2	High income: OECD	4	1	1.62151e+12	4322915	29259367	89	194366000000	575.928	28.1144	15.2794	17.1917	4.48864	25.993	6.35598
United Kingdom	66	2001	GBR	Europe & Central Asia	2	High income: OECD	4	1	1.76841e+12	4374779	29588702	89	204351000000	560.041	28.2011	15.2914	17.2029	4.48864	26.0431	6.32801
United Kingdom	66	2002	GBR	Europe & Central Asia	2	High income: OECD	4	1	2.0384e+12	4474812	29868748	89	210164000000	571.601	28.3432	15.314	17.2123	4.48864	26.0712	6.34844
United Kingdom	66	2003	GBR	Europe & Central Asia	2	High income: OECD	4	1	2.39856e+12	4401785	30142943	89	219072000000	573.204	28.5059	15.2975	17.2215	4.48864	26.1127	6.35124
United Kingdom	66	2004	GBR	Europe & Central Asia	2	High income: OECD	4	1	2.5207e+12	4414562	30589897	89	235080000000	570.001	28.5556	15.3004	17.2362	4.48864	26.1832	6.34564
United Kingdom	66	2005	GBR	Europe & Central Asia	2	High income: OECD	4	1	2.69261e+12	4381851	31037309	89	251186000000	567.652	28.6215	15.293	17.2507	4.48864	26.2495	6.34151
United Kingdom	66	2006	GBR	Europe & Central Asia	2	High income: OECD	4	1	3.07436e+12	4317382	31240900	89	271380000000	559.322	28.7541	15.2782	17.2572	4.48864	26.3268	6.32673
United Kingdom	66	2007	GBR	Europe & Central Asia	2	High income: OECD	4	1	2.89056e+12	4639448	31647690	89	266997000000	544.848	28.6925	15.3501	17.2702	4.48864	26.3105	6.30051
United Kingdom	66	2008	GBR	Europe & Central Asia	2	High income: OECD	4	1	2.38283e+12	4749753	31825552	89	233395000000	494.605	28.4993	15.3736	17.2758	4.48864	26.176	6.20376
United Kingdom	66	2009	GBR	Europe & Central Asia	2	High income: OECD	4	1	2.44117e+12	4805310	32010415	89	242186000000	512.214	28.5235	15.3852	17.2816	4.48864	26.213	6.23874
United Kingdom	66	2010	GBR	Europe & Central Asia	2	High income: OECD	4	1	2.6197e+12	4549325	32192066	89	251411000000	469.812	28.5941	15.3305	17.2872	4.48864	26.2504	6.15233
United Kingdom	66	2011	GBR	Europe & Central Asia	2	High income: OECD	4	1	2.66209e+12	4378872	32543044	89	262820000000	487.671	28.6101	15.2923	17.2981	4.48864	26.2947	6.18964
United Kingdom	66	2012	GBR	Europe & Central Asia	2	High income: OECD	4	1	2.73982e+12	4413924	32852108	89	277209000000	477.733	28.6389	15.3003	17.3075	4.48864	26.348	6.16905
United Kingdom	66	2013	GBR	Europe & Central Asia	2	High income: OECD	4	1	3.02283e+12	4.47125e+06	33143711	89	300965000000	438.691	28.7372	15.3132	17.3164	4.48864	26.4303	6.0838
United Kingdom	66	2014	GBR	Europe & Central Asia	2	High income: OECD	4	1	2.88557e+12	4.49228e+06	33408045	89	313189000000	422.663	28.6907	15.3179	17.3243	4.48864	26.4701	6.04657
United Kingdom	66	2015	GBR	Europe & Central Asia	2	High income: OECD	4	1	2.65085e+12	4151173	33693492	89	323761000000	398.551	28.6059	15.2389	17.3328	4.48864	26.5033	5.98784
United Kingdom	66	2016	GBR	Europe & Central Asia	2	High income: OECD	4	1	2.62243e+12	4151173	33870286	89	343599000000	398.551	28.5951	15.2389	17.338	4.48864	26.5627	5.98784
Georgia	67	2000	GEO	Europe & Central Asia	2	Lower middle income	2	9	3.21949e+09	434299	2252587	35	1.81766e+09	3.7338	21.8925	12.9815	14.6276	3.55535	21.3208	1.31743
Georgia	67	2001	GEO	Europe & Central Asia	2	Lower middle income	2	9	3.39574e+09	438969	2181513	43	1.82558e+09	3.3514	21.9458	12.9922	14.5955	3.7612	21.3252	1.20938
Georgia	67	2002	GEO	Europe & Central Asia	2	Lower middle income	2	9	3.99128e+09	442237	2214407	56	2.28364e+09	3.7355	22.1074	12.9996	14.6105	4.02535	21.549	1.31788
Georgia	67	2003	GEO	Europe & Central Asia	2	Lower middle income	2	9	5.12536e+09	303037	2158312	46	2.6973e+09	4.2762	22.3575	12.6216	14.5848	3.82864	21.7155	1.45306
Georgia	67	2004	GEO	Europe & Central Asia	2	Lower middle income	2	9	6.41085e+09	307653	2138711	57	3.26145e+09	5.017	22.5813	12.6367	14.5757	4.04305	21.9054	1.61283
Georgia	67	2005	GEO	Europe & Central Asia	2	Lower middle income	2	9	7.7454e+09	308127	2122512	64	3.52421e+09	6.0961	22.7704	12.6383	14.5681	4.15888	21.9829	1.80765
Georgia	67	2006	GEO	Europe & Central Asia	2	Lower middle income	2	9	1.01729e+10	313739	2106816	66	4.37047e+09	6.3648	23.043	12.6563	14.5607	4.18965	22.1981	1.85078
Georgia	67	2007	GEO	Europe & Central Asia	2	Lower middle income	2	9	1.2795e+10	303808	2091498	73	4.09851e+09	5.1104	23.2723	12.6242	14.5534	4.29046	22.1339	1.63128
Georgia	67	2008	GEO	Europe & Central Asia	2	Lower middle income	2	9	1.07668e+10	336681	2074268	100	2.75536e+09	6.1349	23.0997	12.7269	14.5451	4.60517	21.7368	1.81399
Georgia	67	2009	GEO	Europe & Central Asia	2	Lower middle income	2	9	1.16385e+10	335389	2087206	87	4.00903e+09	6.2091	23.1776	12.723	14.5513	4.46591	22.1118	1.82602
Georgia	67	2010	GEO	Europe & Central Asia	2	Lower middle income	2	9	1.44346e+10	309855	2093599	89	5.47433e+09	7.7854	23.3929	12.6439	14.5544	4.48864	22.4233	2.05225
Georgia	67	2011	GEO	Europe & Central Asia	2	Lower middle income	2	9	1.58465e+10	281241	2103213	81	6.49676e+09	8.2474	23.4862	12.547	14.559	4.39445	22.5946	2.1099
Georgia	67	2012	GEO	Europe & Central Asia	2	Lower middle income	2	9	1.614e+10	271246	2055774	73	5.89272e+09	7.6643	23.5046	12.5108	14.5362	4.29046	22.497	2.03657
Georgia	67	2013	GEO	Europe & Central Asia	2	Lower middle income	2	9	1.65093e+10	267687	2038910	76	7.53474e+09	8.7908	23.5272	12.4976	14.5279	4.33073	22.7428	2.17371
Georgia	67	2014	GEO	Europe & Central Asia	2	Lower middle income	2	9	1.39935e+10	265453	2058239	80	9.03204e+09	9.4636	23.3619	12.4892	14.5374	4.38203	22.924	2.24745
Georgia	67	2015	GEO	Europe & Central Asia	2	Lower middle income	2	9	1.4378e+10	262467	2034776	82	1.03103e+10	9.8389	23.389	12.4779	14.5259	4.40672	23.0564	2.28634
Georgia	67	2016	GEO	Europe & Central Asia	2	Lower middle income	2	9	1.50813e+10	263635	2031857	77	1.12383e+10	9.8389	23.4367	12.4823	14.5245	4.34381	23.1426	2.28634
Ghana	68	2000	GHA	Sub-Saharan Africa	7	Lower middle income	2	9	5.31491e+09	1017312	8482966	29	1032588600	6.7326	22.3938	13.8327	15.9536	3.3673	20.7553	1.90696
Ghana	68	2001	GHA	Sub-Saharan Africa	7	Lower middle income	2	9	6.16633e+09	1084443	8752398	28	917381400	7.2315	22.5424	13.8966	15.9848	3.3322	20.637	1.97845
Ghana	68	2002	GHA	Sub-Saharan Africa	7	Lower middle income	2	9	7.63241e+09	1146834	9038013	28	1517454400	7.4373	22.7557	13.9525	16.0169	3.3322	21.1403	2.00651
Ghana	68	2003	GHA	Sub-Saharan Africa	7	Lower middle income	2	9	8.88137e+09	1257998	9334366	27	2.26702e+09	7.1521	22.9072	14.045	16.0492	3.29584	21.5417	1.96741
Ghana	68	2004	GHA	Sub-Saharan Africa	7	Lower middle income	2	9	1.07316e+10	1348837	9638794	28	2.82077e+09	6.8034	23.0965	14.1148	16.0813	3.3322	21.7603	1.91742
Ghana	68	2005	GHA	Sub-Saharan Africa	7	Lower middle income	2	9	2.04097e+10	1422631	9949174	28	4293674700	9.16	23.7393	14.168	16.113	3.3322	22.1804	2.21485
Ghana	68	2006	GHA	Sub-Saharan Africa	7	Lower middle income	2	9	2.47588e+10	1547911	10266995	29	3562206500	9.6193	23.9324	14.2524	16.1444	3.3673	21.9936	2.26377
Ghana	68	2007	GHA	Sub-Saharan Africa	7	Lower middle income	2	9	2.85269e+10	1656374	10593703	32	4977043500	8.9259	24.0741	14.3201	16.1758	3.46574	22.3281	2.18896
Ghana	68	2008	GHA	Sub-Saharan Africa	7	Lower middle income	2	9	2.59778e+10	1762034	10931018	33	5.66488e+09	7.4978	23.9805	14.382	16.2071	3.49651	22.4576	2.01461
Ghana	68	2009	GHA	Sub-Saharan Africa	7	Lower middle income	2	9	3.21748e+10	1762034	11278251	33	5.41644e+09	9.7107	24.1944	14.382	16.2384	3.49651	22.4127	2.27323
Ghana	68	2010	GHA	Sub-Saharan Africa	7	Lower middle income	2	9	3.95663e+10	2076418	11612784	34	7164165000	9.5335	24.4012	14.5462	16.2676	3.52636	22.6924	2.25481
Ghana	68	2011	GHA	Sub-Saharan Africa	7	Lower middle income	2	9	4.19397e+10	2143835	11956205	33	12133237100	11.5198	24.4595	14.5781	16.2968	3.49651	23.2192	2.44407
Ghana	68	2012	GHA	Sub-Saharan Africa	7	Lower middle income	2	9	6.32772e+10	2295190	12306610	34	31845566100	14.2811	24.8708	14.6463	16.3256	3.52636	24.1842	2.65894
Ghana	68	2013	GHA	Sub-Saharan Africa	7	Lower middle income	2	9	5.36011e+10	2224627	12626315	33	44622587300	14.122	24.7048	14.6151	16.3513	3.49651	24.5215	2.64773
Ghana	68	2014	GHA	Sub-Saharan Africa	7	Lower middle income	2	9	4.91819e+10	2396253	12951160	33	52760026800	14.4475	24.6188	14.6894	16.3767	3.49651	24.689	2.67052
Ghana	68	2015	GHA	Sub-Saharan Africa	7	Lower middle income	2	9	5.50097e+10	2458694	13273030	32	58019343900	15.1037	24.7308	14.7151	16.4012	3.46574	24.784	2.71494
Ghana	68	2016	GHA	Sub-Saharan Africa	7	Lower middle income	2	9	5.89968e+10	2491604	13636862	32	52821803600	15.1037	24.8007	14.7284	16.4283	3.46574	24.6902	2.71494
Guinea	69	2000	GIN	Sub-Saharan Africa	7	Low income	1	9	2.83344e+09	232567	3264382	29	8.55373e+11	1.6882	21.7648	12.3569	14.9986	3.3673	27.4748	0.523663
Guinea	69	2001	GIN	Sub-Saharan Africa	7	Low income	1	9	2.94964e+09	271089	3322371	31	833521259500	1.7677	21.8049	12.5102	15.0162	3.43399	27.4489	0.569679
Guinea	69	2002	GIN	Sub-Saharan Africa	7	Low income	1	9	3.44644e+09	301491	3386317	33	1.35547e+12	1.844	21.9606	12.6165	15.0353	3.49651	27.9352	0.611937
Guinea	69	2003	GIN	Sub-Saharan Africa	7	Low income	1	9	3.66635e+09	340400	3453982	37	1610831030000	1.9057	22.0225	12.7379	15.055	3.61092	28.1078	0.644849
Guinea	69	2004	GIN	Sub-Saharan Africa	7	Low income	1	9	2.93707e+09	415711	3525761	34	1986023630000	1.8247	21.8007	12.9377	15.0756	3.52636	28.3172	0.601416
Guinea	69	2005	GIN	Sub-Saharan Africa	7	Low income	1	9	4.22002e+09	478364	3599250	43	4335301000000	1.8906	22.1631	13.0781	15.0962	3.7612	29.0978	0.636894
Guinea	69	2006	GIN	Sub-Saharan Africa	7	Low income	1	9	6.28192e+09	525779	3680046	47	6505452000000	1.9676	22.5609	13.1726	15.1184	3.85015	29.5037	0.676815
Guinea	69	2007	GIN	Sub-Saharan Africa	7	Low income	1	9	6.96418e+09	519647	3764600	50	7239250000000	2.1439	22.664	13.1609	15.1412	3.91202	29.6105	0.762627
Guinea	69	2008	GIN	Sub-Saharan Africa	7	Low income	1	9	6.7169e+09	549094	3856228	42	6751402000000	2.2266	22.6279	13.216	15.1652	3.73767	29.5408	0.800476
Guinea	69	2009	GIN	Sub-Saharan Africa	7	Low income	1	9	6.85347e+09	573126	3949509	55	7510091000000	2.5749	22.648	13.2589	15.1891	4.00733	29.6473	0.945811
Guinea	69	2010	GIN	Sub-Saharan Africa	7	Low income	1	9	6.78514e+09	611874	4041018	56	10662443000000	2.7347	22.638	13.3243	15.212	4.02535	29.9977	1.00602
Guinea	69	2011	GIN	Sub-Saharan Africa	7	Low income	1	9	7.63805e+09	635692	4136561	56	13402364000000	2.5428	22.7564	13.3625	15.2354	4.02535	30.2265	0.933266
Guinea	69	2012	GIN	Sub-Saharan Africa	7	Low income	1	9	8.37661e+09	660441	4238211	55	13557327000000	2.2564	22.8487	13.4007	15.2597	4.00733	30.2379	0.813771
Guinea	69	2013	GIN	Sub-Saharan Africa	7	Low income	1	9	8.77847e+09	689389	4347427	56	13984130000000	2.3921	22.8956	13.4436	15.2851	4.02535	30.2689	0.872172
Guinea	69	2014	GIN	Sub-Saharan Africa	7	Low income	1	9	8.7942e+09	639478	4463720	57	15778702000000	2.4453	22.8974	13.3684	15.3115	4.04305	30.3897	0.894168
Guinea	69	2015	GIN	Sub-Saharan Africa	7	Low income	1	9	8.69436e+09	673633	4581649	58	40086294000000	2.6017	22.8859	13.4204	15.3376	4.06044	31.3221	0.956165
Guinea	69	2016	GIN	Sub-Saharan Africa	7	Low income	1	9	1.04725e+10	673633	4715858	61	73272000000000	2.6017	23.072	13.4204	15.3664	4.11087	31.9252	0.956165
Guinea-Bissau	71	2000	GNB	Sub-Saharan Africa	7	Low income	1	9	3.92278e+08	32965	503828	38	29126356000	0.15022	19.7875	10.4032	13.13	3.63759	24.0949	-1.89565
Guinea-Bissau	71	2001	GNB	Sub-Saharan Africa	7	Low income	1	9	4.15843e+08	32966	515987	37	2.11888e+10	0.15389	19.8458	10.4032	13.1538	3.61092	23.7767	-1.87152
Guinea-Bissau	71	2002	GNB	Sub-Saharan Africa	7	Low income	1	9	4.76388e+08	32967	529030	36	24843168500	0.19419	19.9817	10.4033	13.1788	3.58352	23.9358	-1.63892
Guinea-Bissau	71	2003	GNB	Sub-Saharan Africa	7	Low income	1	9	5.31109e+08	32968	542824	38	24447660000	0.20152	20.0905	10.4033	13.2045	3.63759	23.9198	-1.60187
Guinea-Bissau	71	2004	GNB	Sub-Saharan Africa	7	Low income	1	9	5.86796e+08	32969	557268	36	3.30083e+10	0.21251	20.1902	10.4033	13.2308	3.58352	24.22	-1.54877
Guinea-Bissau	71	2005	GNB	Sub-Saharan Africa	7	Low income	1	9	5.91839e+08	54199	571748	41	32822000000	0.21618	20.1987	10.9004	13.2565	3.71357	24.2144	-1.53164
Guinea-Bissau	71	2006	GNB	Sub-Saharan Africa	7	Low income	1	9	6.9599e+08	54200	587087	41	41208274400	0.23083	20.3608	10.9004	13.2829	3.71357	24.4419	-1.46607
Guinea-Bissau	71	2007	GNB	Sub-Saharan Africa	7	Low income	1	9	8.64655e+08	54201	603314	39	49129148300	0.22717	20.5778	10.9005	13.3102	3.66356	24.6177	-1.48206
Guinea-Bissau	71	2008	GNB	Sub-Saharan Africa	7	Low income	1	9	8.26799e+08	54202	620441	39	41802844000	0.2345	20.5331	10.9005	13.3382	3.66356	24.4562	-1.4503
Guinea-Bissau	71	2009	GNB	Sub-Saharan Africa	7	Low income	1	9	8.4905e+08	78026	638479	38	44856537000	0.23816	20.5596	11.2648	13.3668	3.63759	24.5267	-1.43481
Guinea-Bissau	71	2010	GNB	Sub-Saharan Africa	7	Low income	1	9	1.09838e+09	78027	656475	34	50940866700	0.24549	20.8171	11.2648	13.3946	3.52636	24.6539	-1.4045
Guinea-Bissau	71	2011	GNB	Sub-Saharan Africa	7	Low income	1	9	9.89328e+08	78028	675898	31	29724215100	0.25282	20.7125	11.2648	13.4238	3.43399	24.1152	-1.37508
Guinea-Bissau	71	2012	GNB	Sub-Saharan Africa	7	Low income	1	9	1.04579e+09	78029	696139	32	3.19813e+10	0.25648	20.768	11.2648	13.4533	3.46574	24.1884	-1.3607
Guinea-Bissau	71	2013	GNB	Sub-Saharan Africa	7	Low income	1	9	1.05351e+09	78030	716881	36	50017349000	0.27114	20.7754	11.2648	13.4827	3.58352	24.6356	-1.30512
Guinea-Bissau	71	2014	GNB	Sub-Saharan Africa	7	Low income	1	9	1.04781e+09	78031	737918	32	58533621000	0.27458	20.77	11.2649	13.5116	3.46574	24.7929	-1.29251
Guinea-Bissau	71	2015	GNB	Sub-Saharan Africa	7	Low income	1	9	1.1782e+09	78032	758555	33	54136777100	0.2939	20.8873	11.2649	13.5392	3.49651	24.7148	-1.22452
Guinea-Bissau	71	2016	GNB	Sub-Saharan Africa	7	Low income	1	9	1.34684e+09	78033	779982	32	81825288800	1.2939	21.021	11.2649	13.567	3.46574	25.1279	0.257661
Equatorial Guinea	72	2000	GNQ	Sub-Saharan Africa	7	High income: nonOECD	4	2	1.46114e+09	18555	220821	64	1681956357896	3.0924	21.1025	9.82849	12.3051	4.15888	28.151	1.12895
Equatorial Guinea	72	2001	GNQ	Sub-Saharan Africa	7	High income: nonOECD	4	2	1.80674e+09	19748	230450	67	1681956357897	4.9757	21.3148	9.89081	12.3478	4.20469	28.151	1.60457
Equatorial Guinea	72	2002	GNQ	Sub-Saharan Africa	7	High income: nonOECD	4	2	2.48475e+09	19748	241551	69	1681956357898	6.0126	21.6334	9.89081	12.3948	4.23411	28.151	1.79386
Equatorial Guinea	72	2003	GNQ	Sub-Saharan Africa	7	High income: nonOECD	4	2	4.41076e+09	19748	252557	71	1681956357899	5.2139	22.2073	9.89081	12.4394	4.26268	28.151	1.65133
Equatorial Guinea	72	2004	GNQ	Sub-Saharan Africa	7	High income: nonOECD	4	2	8.21737e+09	24064	265682	71	1681956357900	4.7082	22.8295	10.0885	12.4901	4.26268	28.151	1.54931
Equatorial Guinea	72	2005	GNQ	Sub-Saharan Africa	7	High income: nonOECD	4	2	1.00865e+10	24065	278354	72	1.43141e+12	4.7522	23.0345	10.0885	12.5366	4.27667	27.9897	1.55861
Equatorial Guinea	72	2006	GNQ	Sub-Saharan Africa	7	High income: nonOECD	4	2	1.30717e+10	24066	291958	76	1.89182e+12	4.7925	23.2937	10.0886	12.5844	4.33073	28.2686	1.56705
Equatorial Guinea	72	2007	GNQ	Sub-Saharan Africa	7	High income: nonOECD	4	2	1.97499e+10	24067	306856	70	2493157000000	4.4994	23.7064	10.0886	12.6341	4.2485	28.5446	1.50394
Equatorial Guinea	72	2008	GNQ	Sub-Saharan Africa	7	High income: nonOECD	4	2	1.50278e+10	24068	324574	63	3804316000000	4.6166	23.4332	10.0886	12.6903	4.14313	28.9672	1.52966
Equatorial Guinea	72	2009	GNQ	Sub-Saharan Africa	7	High income: nonOECD	4	2	1.62985e+10	24069	344590	67	3416328000000	4.6753	23.5143	10.0887	12.7501	4.20469	28.8596	1.54229
Equatorial Guinea	72	2010	GNQ	Sub-Saharan Africa	7	High income: nonOECD	4	2	2.13294e+10	34237	359824	65	3840715000000	6.1225	23.7834	10.4411	12.7934	4.17439	28.9767	1.81197
Equatorial Guinea	72	2011	GNQ	Sub-Saharan Africa	7	High income: nonOECD	4	2	2.23896e+10	38670	376134	74	5321994000000	5.1113	23.8319	10.5628	12.8377	4.30407	29.3029	1.63145
Equatorial Guinea	72	2012	GNQ	Sub-Saharan Africa	7	High income: nonOECD	4	2	2.19426e+10	38670	395446	77	3270600000000	5.1589	23.8117	10.5628	12.8878	4.34381	28.816	1.64072
Equatorial Guinea	72	2013	GNQ	Sub-Saharan Africa	7	High income: nonOECD	4	2	2.17365e+10	38670	415715	64	3071137000000	5.3421	23.8023	10.5628	12.9378	4.15888	28.7531	1.67562
Equatorial Guinea	72	2014	GNQ	Sub-Saharan Africa	7	High income: nonOECD	4	2	1.31802e+10	34968	438146	63	1.91229e+12	5.8365	23.302	10.4622	12.9903	4.14313	28.2793	1.76413
Equatorial Guinea	72	2015	GNQ	Sub-Saharan Africa	7	High income: nonOECD	4	2	1.12609e+10	34969	455294	65	1091395000000	6.4583	23.1446	10.4622	13.0287	4.17439	27.7185	1.86537
Equatorial Guinea	72	2016	GNQ	Sub-Saharan Africa	7	High income: nonOECD	4	2	1.22936e+10	34970	471595	60	733093000000	6.4583	23.2323	10.4622	13.0639	4.09434	27.3205	1.86537
Greece	73	2000	GRC	Europe & Central Asia	2	High income: OECD	4	1	1.36191e+11	608947	4817129	87	37647875500	105.369	25.6373	13.3195	15.3877	4.46591	24.3515	4.65747
Greece	73	2001	GRC	Europe & Central Asia	2	High income: OECD	4	1	1.53831e+11	594341	4870160	87	38580822300	105.011	25.7591	13.2952	15.3986	4.46591	24.376	4.65407
Greece	73	2002	GRC	Europe & Central Asia	2	High income: OECD	4	1	2.01924e+11	579751	4918725	87	45307231600	109.083	26.0312	13.2704	15.4086	4.46591	24.5367	4.69211
Greece	73	2003	GRC	Europe & Central Asia	2	High income: OECD	4	1	2.40521e+11	571242	5008033	87	47257015300	109.53	26.2061	13.2556	15.4266	4.46591	24.5789	4.6962
Greece	73	2004	GRC	Europe & Central Asia	2	High income: OECD	4	1	2.47783e+11	578203	5005408	87	41500083800	113.925	26.2358	13.2677	15.426	4.46591	24.449	4.73554
Greece	73	2005	GRC	Europe & Central Asia	2	High income: OECD	4	1	2.73318e+11	579545	5048711	87	51602418500	112.465	26.3339	13.27	15.4346	4.46591	24.6668	4.72264
Greece	73	2006	GRC	Europe & Central Asia	2	High income: OECD	4	1	3.18498e+11	572981	5053999	87	60528170100	114.583	26.4869	13.2586	15.4357	4.46591	24.8264	4.7413
Greece	73	2007	GRC	Europe & Central Asia	2	High income: OECD	4	1	3.54461e+11	572981	5066621	87	57626943900	111.112	26.5939	13.2586	15.4382	4.46591	24.7773	4.71054
Greece	73	2008	GRC	Europe & Central Asia	2	High income: OECD	4	1	3.3e+11	572981	5123669	87	49386870700	104.341	26.5224	13.2586	15.4494	4.46591	24.623	4.64766
Greece	73	2009	GRC	Europe & Central Asia	2	High income: OECD	4	1	2.99362e+11	604863	5148117	87	39697988900	97.343	26.4249	13.3128	15.4541	4.46591	24.4046	4.57824
Greece	73	2010	GRC	Europe & Central Asia	2	High income: OECD	4	1	2.87798e+11	577426	5083019	87	31606963300	94.5317	26.3855	13.2663	15.4414	4.46591	24.1766	4.54894
Greece	73	2011	GRC	Europe & Central Asia	2	High income: OECD	4	1	2.45671e+11	570480	5040033	87	24139993400	91.4178	26.2273	13.2542	15.4329	4.46591	23.9071	4.51544
Greece	73	2012	GRC	Europe & Central Asia	2	High income: OECD	4	1	2.39862e+11	569989	4986002	87	21962868700	81.7226	26.2033	13.2534	15.4221	4.46591	23.8126	4.40333
Greece	73	2013	GRC	Europe & Central Asia	2	High income: OECD	4	1	2.3703e+11	552547	4926565	87	20624378200	78.6558	26.1915	13.2223	15.4102	4.46591	23.7497	4.36508
Greece	73	2014	GRC	Europe & Central Asia	2	High income: OECD	4	1	1.95542e+11	555919	4908892	87	20308628000	74.9625	25.999	13.2284	15.4066	4.46591	23.7343	4.31699
Greece	73	2015	GRC	Europe & Central Asia	2	High income: OECD	4	1	1.92691e+11	558518	4906562	87	20458385400	71.3731	25.9844	13.233	15.4061	4.46591	23.7417	4.26792
Greece	73	2016	GRC	Europe & Central Asia	2	High income: OECD	4	1	2.00288e+11	558518	4880180	96	22477660800	71.3731	26.023	13.233	15.4007	4.56435	23.8358	4.26792
Grenada	74	2000	GRD	Latin America & Caribbean	3	Upper middle income	3	9	5.20444e+08	13214	521302	84	5213225525	0.19419	20.0702	9.48903	13.1641	4.43082	22.3745	-1.63892
Grenada	74	2001	GRD	Latin America & Caribbean	3	Upper middle income	3	9	5.40337e+08	13214	532642	87	5946232411	0.20518	20.1077	9.48903	13.1856	4.46591	22.506	-1.58387
Grenada	74	2002	GRD	Latin America & Caribbean	3	Upper middle income	3	9	5.91018e+08	13808	542186	87	6824652146	0.21618	20.1974	9.533	13.2034	4.46591	22.6438	-1.53164
Grenada	74	2003	GRD	Latin America & Caribbean	3	Upper middle income	3	9	5.99119e+08	12904	568315	87	6946253214	0.20518	20.211	9.46529	13.2504	4.46591	22.6615	-1.58387
Grenada	74	2004	GRD	Latin America & Caribbean	3	Upper middle income	3	9	6.9537e+08	11874	574625	87	7132560211	0.21618	20.36	9.38211	13.2615	4.46591	22.6879	-1.53164
Grenada	74	2005	GRD	Latin America & Caribbean	3	Upper middle income	3	9	6.98701e+08	11874	582415	87	7125252543	0.23083	20.3647	9.38211	13.2749	4.46591	22.6869	-1.46607
Grenada	74	2006	GRD	Latin America & Caribbean	3	Upper middle income	3	9	7.58684e+08	12044	574165	87	7232614524	0.23816	20.4471	9.39632	13.2607	4.46591	22.7019	-1.43481
Grenada	74	2007	GRD	Latin America & Caribbean	3	Upper middle income	3	9	8.25976e+08	12469	589963	87	7846253894	0.25282	20.5321	9.431	13.2878	4.46591	22.7833	-1.37508
Grenada	74	2008	GRD	Latin America & Caribbean	3	Upper middle income	3	9	7.71276e+08	10657	592325	87	7741425283	0.25282	20.4636	9.27397	13.2918	4.46591	22.7699	-1.37508
Grenada	74	2009	GRD	Latin America & Caribbean	3	Upper middle income	3	9	7.71013e+08	11050	599631	87	7854232562	0.26014	20.4632	9.31019	13.3041	4.46591	22.7843	-1.34654
Grenada	74	2010	GRD	Latin America & Caribbean	3	Upper middle income	3	9	7.78656e+08	10040	599632	87	7946252214	0.25282	20.4731	9.21433	13.3041	4.46591	22.796	-1.37508
Grenada	74	2011	GRD	Latin America & Caribbean	3	Upper middle income	3	9	7.99882e+08	10040	599633	87	8012336254	0.27114	20.5	9.21433	13.3041	4.46591	22.8042	-1.30512
Grenada	74	2012	GRD	Latin America & Caribbean	3	Upper middle income	3	9	8.4262e+08	10040	599634	91	8123202546	0.30411	20.552	9.21433	13.3041	4.51086	22.818	-1.19037
Grenada	74	2013	GRD	Latin America & Caribbean	3	Upper middle income	3	9	9.11497e+08	9736	599635	92	8232500147	0.24182	20.6306	9.18359	13.3041	4.52179	22.8314	-1.41956
Grenada	74	2014	GRD	Latin America & Caribbean	3	Upper middle income	3	9	9.97008e+08	9309	599636	87	8362421521	0.25723	20.7203	9.13874	13.3041	4.46591	22.847	-1.35778
Grenada	74	2015	GRD	Latin America & Caribbean	3	Upper middle income	3	9	1.06163e+09	9185	599637	87	8632521777	0.26963	20.7831	9.12533	13.3041	4.46591	22.8788	-1.3107
Grenada	74	2016	GRD	Latin America & Caribbean	3	Upper middle income	3	9	1.12688e+09	8834	599638	87	8632522221	0.26963	20.8427	9.08636	13.3041	4.46591	22.8788	-1.3107
Greenland	75	2000	GRL	Europe & Central Asia	2	High income: nonOECD	4	2	1.08617e+09	562314	5132201	83	2042699998	0.53861	20.8059	13.2398	15.451	4.41884	21.4375	-0.618764
Greenland	75	2001	GRL	Europe & Central Asia	2	High income: nonOECD	4	2	1.16914e+09	632501	5132202	83	2042699999	0.53861	20.8795	13.3574	15.451	4.41884	21.4375	-0.618764
Greenland	75	2002	GRL	Europe & Central Asia	2	High income: nonOECD	4	2	1.55877e+09	643250	5132203	83	2042700000	0.53128	21.1672	13.3743	15.451	4.41884	21.4375	-0.632466
Greenland	75	2003	GRL	Europe & Central Asia	2	High income: nonOECD	4	2	1.82516e+09	632501	5132204	83	1956700000	0.58258	21.3249	13.3574	15.451	4.41884	21.3945	-0.540289
Greenland	75	2004	GRL	Europe & Central Asia	2	High income: nonOECD	4	2	1.84981e+09	632502	5132205	83	2.6578e+09	0.60822	21.3383	13.3574	15.451	4.41884	21.7008	-0.497219
Greenland	75	2005	GRL	Europe & Central Asia	2	High income: nonOECD	4	2	2.0131e+09	632503	5132206	84	2791900000	0.62654	21.4229	13.3574	15.451	4.43082	21.75	-0.467543
Greenland	75	2006	GRL	Europe & Central Asia	2	High income: nonOECD	4	2	2.24981e+09	632504	5132207	85	3840300000	0.63754	21.5341	13.3574	15.451	4.44265	22.0688	-0.450138
Greenland	75	2007	GRL	Europe & Central Asia	2	High income: nonOECD	4	2	2.49911e+09	632505	5132208	86	5171400000	0.65952	21.6392	13.3574	15.451	4.45435	22.3664	-0.416243
Greenland	75	2008	GRL	Europe & Central Asia	2	High income: nonOECD	4	2	2.52995e+09	632506	5132209	87	4287200000	0.57525	21.6515	13.3574	15.451	4.46591	22.1789	-0.552951
Greenland	75	2009	GRL	Europe & Central Asia	2	High income: nonOECD	4	2	2.50316e+09	632507	5132210	87	7.3459e+09	0.66318	21.6408	13.3574	15.451	4.46591	22.7174	-0.410709
Greenland	75	2010	GRL	Europe & Central Asia	2	High income: nonOECD	4	2	2.68447e+09	632508	5132211	87	9344100000	0.70715	21.7107	13.3574	15.451	4.46591	22.958	-0.346512
Greenland	75	2011	GRL	Europe & Central Asia	2	High income: nonOECD	4	2	2.60967e+09	632509	5132212	87	5.7979e+09	0.56792	21.6825	13.3574	15.451	4.46591	22.4808	-0.565775
Greenland	75	2012	GRL	Europe & Central Asia	2	High income: nonOECD	4	2	2.66952e+09	632510	5132213	87	4539800000	0.55326	21.7052	13.3575	15.451	4.46591	22.2361	-0.591927
Greenland	75	2013	GRL	Europe & Central Asia	2	High income: nonOECD	4	2	2.83774e+09	632511	5132214	87	3.7388e+09	0.50563	21.7663	13.3575	15.451	4.46591	22.042	-0.68195
Greenland	75	2014	GRL	Europe & Central Asia	2	High income: nonOECD	4	2	2.52021e+09	632512	5132215	87	4.2311e+09	0.52269	21.6476	13.3575	15.451	4.46591	22.1657	-0.648767
Greenland	75	2015	GRL	Europe & Central Asia	2	High income: nonOECD	4	2	2.7059e+09	632513	5132216	87	4573500000	0.56022	21.7187	13.3575	15.451	4.46591	22.2435	-0.579426
Greenland	75	2016	GRL	Europe & Central Asia	2	High income: nonOECD	4	2	2.7059e+09	632514	5132217	87	4573500000	0.56022	21.7187	13.3575	15.451	4.46591	22.2435	-0.579426
Guatemala	76	2000	GTM	Latin America & Caribbean	3	Lower middle income	2	9	1.87028e+10	391474	4214943	80	26905680300	10.4677	23.6519	12.8777	15.2541	4.38203	24.0156	2.34829
Guatemala	76	2001	GTM	Latin America & Caribbean	3	Lower middle income	2	9	2.07767e+10	434830	4344954	80	31373713300	10.9305	23.7571	12.9827	15.2845	4.38203	24.1692	2.39156
Guatemala	76	2002	GTM	Latin America & Caribbean	3	Lower middle income	2	9	2.19177e+10	434830	4476913	80	3.2488e+10	10.6568	23.8106	12.9827	15.3144	4.38203	24.2041	2.3662
Guatemala	76	2003	GTM	Latin America & Caribbean	3	Lower middle income	2	9	2.39653e+10	496262	4619227	80	3.49238e+10	11.4251	23.8999	13.1149	15.3457	4.38203	24.2764	2.43581
Guatemala	76	2004	GTM	Latin America & Caribbean	3	Lower middle income	2	9	2.72114e+10	532701	4906124	80	38009430300	12.3498	24.0269	13.1857	15.406	4.38203	24.3611	2.51364
Guatemala	76	2005	GTM	Latin America & Caribbean	3	Lower middle income	2	9	3.02312e+10	570020	5198807	80	4.62147e+10	12.4171	24.1321	13.2534	15.4639	4.38203	24.5566	2.51907
Guatemala	76	2006	GTM	Latin America & Caribbean	3	Lower middle income	2	9	3.41131e+10	617511	5289678	80	5.12728e+10	12.3717	24.2529	13.3335	15.4813	4.38203	24.6604	2.51541
Guatemala	76	2007	GTM	Latin America & Caribbean	3	Lower middle income	2	9	3.9137e+10	649466	5383364	80	53056000000	11.1679	24.3903	13.3839	15.4988	4.38203	24.6946	2.41304
Guatemala	76	2008	GTM	Latin America & Caribbean	3	Lower middle income	2	9	3.77341e+10	713422	5475328	80	46595000000	11.6875	24.3538	13.4778	15.5158	4.38203	24.5648	2.45852
Guatemala	76	2009	GTM	Latin America & Caribbean	3	Lower middle income	2	9	4.13385e+10	783752	5563096	80	49325000000	11.3615	24.4451	13.5718	15.5317	4.38203	24.6217	2.43023
Guatemala	76	2010	GTM	Latin America & Caribbean	3	Lower middle income	2	9	4.76548e+10	801324	5656806	80	54910000000	11.5205	24.5872	13.594	15.5484	4.38203	24.729	2.44413
Guatemala	76	2011	GTM	Latin America & Caribbean	3	Lower middle income	2	9	5.03885e+10	809893	6282035	80	58380000000	11.6466	24.643	13.6047	15.6532	4.38203	24.7902	2.45501
Guatemala	76	2012	GTM	Latin America & Caribbean	3	Lower middle income	2	9	5.38511e+10	836999	5977798	80	60310000000	13.2967	24.7095	13.6376	15.6036	4.38203	24.8228	2.58752
Guatemala	76	2013	GTM	Latin America & Caribbean	3	Lower middle income	2	9	5.87223e+10	853208	6218528	80	62911549000	17.9254	24.7961	13.6568	15.643	4.38203	24.865	2.88622
Guatemala	76	2014	GTM	Latin America & Caribbean	3	Lower middle income	2	9	6.37676e+10	923441	6370690	80	64875394000	19.8033	24.8785	13.7359	15.6672	4.38203	24.8957	2.98585
Guatemala	76	2015	GTM	Latin America & Caribbean	3	Lower middle income	2	9	6.86637e+10	921189	6613095	80	65268600000	20.9371	24.9525	13.7334	15.7046	4.38203	24.9018	3.04152
Guatemala	76	2016	GTM	Latin America & Caribbean	3	Lower middle income	2	9	7.56201e+10	921189	6812658	80	6.83929e+10	20.9371	25.049	13.7334	15.7343	4.38203	24.9485	3.04152
Guyana	78	2000	GUY	Latin America & Caribbean	3	Lower middle income	2	9	7.12168e+08	65818	272191	80	28775659500	1.5938	20.3838	11.0946	12.5143	4.38203	24.0828	0.466121
Guyana	78	2001	GUY	Latin America & Caribbean	3	Lower middle income	2	9	7.26131e+08	65818	269017	80	28880912400	1.5792	20.4032	11.0946	12.5025	4.38203	24.0864	0.456918
Guyana	78	2002	GUY	Latin America & Caribbean	3	Lower middle income	2	9	7.43064e+08	59365	267872	80	30184456200	1.5645	20.4263	10.9915	12.4983	4.38203	24.1306	0.447566
Guyana	78	2003	GUY	Latin America & Caribbean	3	Lower middle income	2	9	7.87814e+08	59365	267546	80	36785299500	1.6268	20.4848	10.9915	12.497	4.38203	24.3284	0.486615
Guyana	78	2004	GUY	Latin America & Caribbean	3	Lower middle income	2	9	8.24881e+08	63803	267531	80	40863399900	1.4363	20.5307	11.0636	12.497	4.38203	24.4335	0.36207
Guyana	78	2005	GUY	Latin America & Caribbean	3	Lower middle income	2	9	1.45845e+09	63803	270762	80	82818000000	1.2897	21.1006	11.0636	12.509	4.38203	25.1399	0.25441
Guyana	78	2006	GUY	Latin America & Caribbean	3	Lower middle income	2	9	1.74018e+09	65881	274155	80	86862000000	1.5609	21.2773	11.0956	12.5214	4.38203	25.1876	0.445263
Guyana	78	2007	GUY	Latin America & Caribbean	3	Lower middle income	2	9	1.917e+09	69612	277153	80	93746000000	1.5572	21.374	11.1507	12.5323	4.38203	25.2639	0.442889
Guyana	78	2008	GUY	Latin America & Caribbean	3	Lower middle income	2	9	2.06132e+09	70813	280040	80	110056000000	1.5645	21.4466	11.1678	12.5427	4.38203	25.4243	0.447566
Guyana	78	2009	GUY	Latin America & Caribbean	3	Lower middle income	2	9	2.27322e+09	75327	282888	80	116839000000	1.7184	21.5445	11.2296	12.5528	4.38203	25.4841	0.541394
Guyana	78	2010	GUY	Latin America & Caribbean	3	Lower middle income	2	9	2.57602e+09	81999	287815	80	125535000000	1.7807	21.6695	11.3145	12.5701	4.38203	25.5559	0.577007
Guyana	78	2011	GUY	Latin America & Caribbean	3	Lower middle income	2	9	2.86156e+09	81386	293146	80	145204000000	1.9932	21.7746	11.307	12.5884	4.38203	25.7014	0.689741
Guyana	78	2012	GUY	Latin America & Caribbean	3	Lower middle income	2	9	2.98768e+09	81387	298812	80	114211000000	1.9346	21.8178	11.307	12.6076	4.38203	25.4613	0.659901
Guyana	78	2013	GUY	Latin America & Caribbean	3	Lower middle income	2	9	3.07764e+09	81388	304468	80	182291000000	2.0079	21.8474	11.307	12.6263	4.38203	25.9289	0.697089
Guyana	78	2014	GUY	Latin America & Caribbean	3	Lower middle income	2	9	3.19722e+09	81389	309869	80	154294084000	2.0179	21.8855	11.307	12.6439	4.38203	25.7621	0.702057
Guyana	78	2015	GUY	Latin America & Caribbean	3	Lower middle income	2	9	3.50402e+09	81390	314468	80	214383000000	2.0527	21.9772	11.307	12.6586	4.38203	26.091	0.719156
Guyana	78	2016	GUY	Latin America & Caribbean	3	Lower middle income	2	9	3.62105e+09	81391	318670	80	228260000000	2.0527	22.01	11.307	12.6719	4.38203	26.1538	0.719156
Honduras	80	2000	HND	Latin America & Caribbean	3	Lower middle income	2	9	7.56587e+09	462438	2497202	80	28345700000	5.6089	22.7469	13.0443	14.7307	4.38203	24.0677	1.72435
Honduras	80	2001	HND	Latin America & Caribbean	3	Lower middle income	2	9	7.77508e+09	462439	2533211	80	2.77936e+10	5.9902	22.7742	13.0443	14.745	4.38203	24.0481	1.79012
Honduras	80	2002	HND	Latin America & Caribbean	3	Lower middle income	2	9	8.14027e+09	462440	2568138	80	3.27428e+10	6.6606	22.8201	13.0443	14.7587	4.38203	24.2119	1.89621
Honduras	80	2003	HND	Latin America & Caribbean	3	Lower middle income	2	9	8.77219e+09	462441	2602700	80	43736800000	7.2434	22.8949	13.0443	14.7721	4.38203	24.5015	1.98009
Honduras	80	2004	HND	Latin America & Caribbean	3	Lower middle income	2	9	9.67204e+09	462442	2637117	80	45779600000	7.4265	22.9925	13.0443	14.7852	4.38203	24.5471	2.00505
Honduras	80	2005	HND	Latin America & Caribbean	3	Lower middle income	2	9	1.08417e+10	462443	2816592	80	56371000000	6.8487	23.1067	13.0443	14.851	4.38203	24.7552	1.92406
Honduras	80	2006	HND	Latin America & Caribbean	3	Lower middle income	2	9	1.22755e+10	462444	2949034	80	75193400000	8.5984	23.2309	13.0443	14.897	4.38203	25.0433	2.15158
Honduras	80	2007	HND	Latin America & Caribbean	3	Lower middle income	2	9	1.37897e+10	462445	3086237	80	88165200000	8.4847	23.3472	13.0443	14.9425	4.38203	25.2025	2.13826
Honduras	80	2008	HND	Latin America & Caribbean	3	Lower middle income	2	9	1.45875e+10	462446	3227286	80	60660900000	7.681	23.4034	13.0443	14.9872	4.38203	24.8286	2.03875
Honduras	80	2009	HND	Latin America & Caribbean	3	Lower middle income	2	9	1.58393e+10	462447	3341173	80	64513700000	7.8007	23.4858	13.0443	15.0218	4.38203	24.8901	2.05421
Honduras	80	2010	HND	Latin America & Caribbean	3	Lower middle income	2	9	1.77103e+10	462448	3364545	80	81883400000	8.7735	23.5974	13.0443	15.0288	4.38203	25.1286	2.17174
Honduras	80	2011	HND	Latin America & Caribbean	3	Lower middle income	2	9	1.85286e+10	462449	3382020	80	88064300000	8.7871	23.6426	13.0443	15.034	4.38203	25.2013	2.17328
Honduras	80	2012	HND	Latin America & Caribbean	3	Lower middle income	2	9	1.84997e+10	462450	3604498	80	8.88084e+10	8.871	23.641	13.0443	15.0977	4.38203	25.2097	2.18279
Honduras	80	2013	HND	Latin America & Caribbean	3	Lower middle income	2	9	1.97565e+10	422624	3833217	80	92402900000	9.2762	23.7067	12.9542	15.1592	4.38203	25.2494	2.22745
Honduras	80	2014	HND	Latin America & Caribbean	3	Lower middle income	2	9	2.09798e+10	376478	4074270	80	109037900000	10.0552	23.7668	12.8386	15.2202	4.38203	25.415	2.30809
Honduras	80	2015	HND	Latin America & Caribbean	3	Lower middle income	2	9	2.16439e+10	398522	4203355	80	109419600000	10.5762	23.798	12.8955	15.2514	4.38203	25.4185	2.35861
Honduras	80	2016	HND	Latin America & Caribbean	3	Lower middle income	2	9	2.29785e+10	402665	4312986	80	1.24536e+11	10.5762	23.8578	12.9059	15.2771	4.38203	25.5479	2.35861
Croatia	81	2000	HRV	Europe & Central Asia	2	High income: nonOECD	4	2	2.32897e+10	260162	1960885	87	3.96068e+10	20.9667	23.8713	12.4691	14.4889	4.46591	24.4023	3.04294
Croatia	81	2001	HRV	Europe & Central Asia	2	High income: nonOECD	4	2	2.68685e+10	257327	1932679	87	4.71763e+10	22.054	24.0142	12.4581	14.4744	4.46591	24.5772	3.09349
Croatia	81	2002	HRV	Europe & Central Asia	2	High income: nonOECD	4	2	3.46673e+10	254335	1944364	87	6.00133e+10	23.3863	24.2691	12.4464	14.4804	4.46591	24.8178	3.15215
Croatia	81	2003	HRV	Europe & Central Asia	2	High income: nonOECD	4	2	4.15234e+10	245855	1995734	87	6.44522e+10	23.0448	24.4495	12.4125	14.5065	4.46591	24.8892	3.13744
Croatia	81	2004	HRV	Europe & Central Asia	2	High income: nonOECD	4	2	4.53472e+10	245856	1995069	87	6.8651e+10	23.4895	24.5376	12.4125	14.5062	4.46591	24.9523	3.15655
Croatia	81	2005	HRV	Europe & Central Asia	2	High income: nonOECD	4	2	5.03751e+10	244380	1979110	87	7.82523e+10	23.7256	24.6428	12.4065	14.4982	4.46591	25.0832	3.16655
Croatia	81	2006	HRV	Europe & Central Asia	2	High income: nonOECD	4	2	6.00939e+10	243086	1993075	87	8.63757e+10	25.0562	24.8192	12.4012	14.5052	4.46591	25.182	3.22112
Croatia	81	2007	HRV	Europe & Central Asia	2	High income: nonOECD	4	2	7.04746e+10	244688	1997206	87	9.77096e+10	23.7853	24.9785	12.4077	14.5073	4.46591	25.3053	3.16907
Croatia	81	2008	HRV	Europe & Central Asia	2	High income: nonOECD	4	2	6.27542e+10	246565	1993136	87	8.34326e+10	21.9955	24.8625	12.4154	14.5052	4.46591	25.1473	3.09084
Croatia	81	2009	HRV	Europe & Central Asia	2	High income: nonOECD	4	2	5.98442e+10	244995	1967855	87	6.97839e+10	21.2451	24.815	12.409	14.4925	4.46591	24.9687	3.05613
Croatia	81	2010	HRV	Europe & Central Asia	2	High income: nonOECD	4	2	6.24041e+10	241355	1877365	87	6.74712e+10	20.8017	24.8569	12.394	14.4454	4.46591	24.935	3.03503
Croatia	81	2011	HRV	Europe & Central Asia	2	High income: nonOECD	4	2	5.65484e+10	235819	1857668	87	6.48199e+10	19.243	24.7584	12.3708	14.4348	4.46591	24.8949	2.95715
Croatia	81	2012	HRV	Europe & Central Asia	2	High income: nonOECD	4	2	5.81477e+10	228980	1837999	87	65256881142	18.5882	24.7863	12.3414	14.4242	4.46591	24.9016	2.92253
Croatia	81	2013	HRV	Europe & Central Asia	2	High income: nonOECD	4	2	5.76713e+10	221383	1890446	87	6.37966e+10	17.8507	24.778	12.3076	14.4523	4.46591	24.879	2.88204
Croatia	81	2014	HRV	Europe & Central Asia	2	High income: nonOECD	4	2	4.94901e+10	215103	1893618	87	6.64011e+10	17.9966	24.625	12.2789	14.454	4.46591	24.919	2.89018
Croatia	81	2015	HRV	Europe & Central Asia	2	High income: nonOECD	4	2	5.16409e+10	210001	1833268	87	7.04383e+10	18.2215	24.6676	12.2549	14.4216	4.46591	24.978	2.9026
Croatia	81	2016	HRV	Europe & Central Asia	2	High income: nonOECD	4	2	5.52131e+10	210001	1805707	86	7.33255e+10	18.2215	24.7345	12.2549	14.4065	4.45435	25.0182	2.9026
Haiti	82	2000	HTI	Latin America & Caribbean	3	Low income	1	9	3.59644e+09	19452	3320458	43	7321552521	1.5527	22.0032	9.87571	15.0156	3.7612	22.7141	0.439995
Haiti	82	2001	HTI	Latin America & Caribbean	3	Low income	1	9	3.47219e+09	19253	3410844	49	7321552522	1.8022	21.9681	9.86542	15.0425	3.89182	22.7141	0.589008
Haiti	82	2002	HTI	Latin America & Caribbean	3	Low income	1	9	2.96031e+09	19542	3505274	56	7321552523	1.7097	21.8086	9.88032	15.0698	4.02535	22.7141	0.536318
Haiti	82	2003	HTI	Latin America & Caribbean	3	Low income	1	9	3.53772e+09	19632	3602766	58	7321552524	1.9604	21.9867	9.88492	15.0972	4.06044	22.7141	0.673149
Haiti	82	2004	HTI	Latin America & Caribbean	3	Low income	1	9	4.31036e+09	19745	3702725	57	7321552525	2.0474	22.1843	9.89066	15.1246	4.04305	22.7141	0.716571
Haiti	82	2005	HTI	Latin America & Caribbean	3	Low income	1	9	4.7562e+09	19963	3805021	56	7321552526	2.0841	22.2827	9.90164	15.1518	4.02535	22.7141	0.734337
Haiti	82	2006	HTI	Latin America & Caribbean	3	Low income	1	9	5.88533e+09	20132	3908842	57	7321552527	2.361	22.4957	9.91007	15.1788	4.04305	22.7141	0.859085
Haiti	82	2007	HTI	Latin America & Caribbean	3	Low income	1	9	6.54853e+09	21113	4012116	61	7321552528	2.3658	22.6025	9.95764	15.2048	4.11087	22.7141	0.861116
Haiti	82	2008	HTI	Latin America & Caribbean	3	Low income	1	9	6.58465e+09	22222	4120017	63	7321552529	2.237	22.608	10.0088	15.2314	4.14313	22.7141	0.805136
Haiti	82	2009	HTI	Latin America & Caribbean	3	Low income	1	9	6.62254e+09	22152	4223862	62	7321552530	2.0934	22.6137	10.0057	15.2563	4.12713	22.7141	0.73879
Haiti	82	2010	HTI	Latin America & Caribbean	3	Low income	1	9	7.51683e+09	23220	4335698	68	7321552531	2.1843	22.7404	10.0528	15.2824	4.21951	22.7141	0.781295
Haiti	82	2011	HTI	Latin America & Caribbean	3	Low income	1	9	7.89022e+09	23221	4449655	76	7321552532	2.2789	22.7889	10.0528	15.3083	4.33073	22.7141	0.823693
Haiti	82	2012	HTI	Latin America & Caribbean	3	Low income	1	9	8.45251e+09	23222	4566998	79	7321552533	2.3705	22.8577	10.0529	15.3344	4.36945	22.7141	0.863101
Haiti	82	2013	HTI	Latin America & Caribbean	3	Low income	1	9	8.77635e+09	23223	4682458	75	7321552534	2.8246	22.8953	10.0529	15.3593	4.31749	22.7141	1.03837
Haiti	82	2014	HTI	Latin America & Caribbean	3	Low income	1	9	8.72466e+09	23224	4794239	78	7321552535	2.9436	22.8894	10.0529	15.3829	4.35671	22.7141	1.07963
Haiti	82	2015	HTI	Latin America & Caribbean	3	Low income	1	9	7.97065e+09	23225	4905887	75	7321552536	2.9984	22.799	10.053	15.4059	4.31749	22.7141	1.09808
Haiti	82	2016	HTI	Latin America & Caribbean	3	Low income	1	9	8.40815e+09	23226	5014081	75	7321552537	2.9984	22.8525	10.053	15.4278	4.31749	22.7141	1.09808
Hungary	83	2000	HUN	Europe & Central Asia	2	High income: OECD	4	1	5.38213e+10	949704	4147331	87	3817625000000	60.1717	24.7089	13.7639	15.238	4.46591	28.9706	4.0972
Hungary	83	2001	HUN	Europe & Central Asia	2	High income: OECD	4	1	6.77169e+10	948071	4150157	87	4302449000000	59.1628	24.9386	13.7622	15.2387	4.46591	29.0902	4.08029
Hungary	83	2002	HUN	Europe & Central Asia	2	High income: OECD	4	1	8.53248e+10	962710	4221391	87	4517769000000	61.9368	25.1697	13.7775	15.2557	4.46591	29.139	4.12611
Hungary	83	2003	HUN	Europe & Central Asia	2	High income: OECD	4	1	1.04067e+11	832744	4202060	87	5058274000000	60.4062	25.3683	13.6325	15.2511	4.46591	29.252	4.10109
Hungary	83	2004	HUN	Europe & Central Asia	2	High income: OECD	4	1	1.13035e+11	829232	4273343	87	5364137000000	60.5	25.451	13.6283	15.2679	4.46591	29.3108	4.10264
Hungary	83	2005	HUN	Europe & Central Asia	2	High income: OECD	4	1	1.15295e+11	819422	4304574	87	5694600000000	59.8394	25.4708	13.6164	15.2752	4.46591	29.3705	4.09166
Hungary	83	2006	HUN	Europe & Central Asia	2	High income: OECD	4	1	1.39851e+11	809494	4287279	87	6048579000000	58.5223	25.6638	13.6042	15.2712	4.46591	29.4308	4.06941
Hungary	83	2007	HUN	Europe & Central Asia	2	High income: OECD	4	1	1.57998e+11	793857	4258902	87	6296322000000	57.4382	25.7859	13.5847	15.2645	4.46591	29.471	4.05071
Hungary	83	2008	HUN	Europe & Central Asia	2	High income: OECD	4	1	1.30594e+11	781937	4258580	87	5999618000000	51.7811	25.5954	13.5695	15.2644	4.46591	29.4227	3.94703
Hungary	83	2009	HUN	Europe & Central Asia	2	High income: OECD	4	1	1.30923e+11	767074	4299649	87	5511170000000	52.1205	25.5979	13.5503	15.274	4.46591	29.3378	3.95356
Hungary	83	2010	HUN	Europe & Central Asia	2	High income: OECD	4	1	1.40782e+11	743277	4315998	87	5568681000000	50.358	25.6705	13.5188	15.2778	4.46591	29.3482	3.91916
Hungary	83	2011	HUN	Europe & Central Asia	2	High income: OECD	4	1	1.27857e+11	725264	4368797	87	5547667000000	46.8085	25.5742	13.4943	15.29	4.46591	29.3444	3.84606
Hungary	83	2012	HUN	Europe & Central Asia	2	High income: OECD	4	1	1.35216e+11	756971	4401133	87	6308229000000	43.7677	25.6301	13.5371	15.2974	4.46591	29.4729	3.7789
Hungary	83	2013	HUN	Europe & Central Asia	2	High income: OECD	4	1	1.40118e+11	737281	4525623	87	7223420000000	43.9154	25.6658	13.5107	15.3253	4.46591	29.6083	3.78227
Hungary	83	2014	HUN	Europe & Central Asia	2	High income: OECD	4	1	1.22879e+11	720858	4616126	87	7524883000000	46.6652	25.5345	13.4882	15.3451	4.46591	29.6492	3.843
Hungary	83	2015	HUN	Europe & Central Asia	2	High income: OECD	4	1	1.25817e+11	714827	4686095	87	6811662000000	47.5782	25.5581	13.4798	15.3601	4.46591	29.5497	3.86237
Hungary	83	2016	HUN	Europe & Central Asia	2	High income: OECD	4	1	1.39135e+11	714827	4656605	90	8216755000000	47.5782	25.6587	13.4798	15.3538	4.49981	29.7372	3.86237
Indonesia	84	2000	IDN	East Asia & Pacific	1	Lower middle income	2	9	1.60447e+11	12894148	100806703	12	323875300000000	297.771	25.8012	16.3723	18.4287	2.48491	33.4114	5.69632
Indonesia	84	2001	IDN	East Asia & Pacific	1	Lower middle income	2	9	1.95661e+11	13113249	102495611	19	353967000000000	307.578	25.9996	16.3891	18.4453	2.94444	33.5002	5.72873
Indonesia	84	2002	IDN	East Asia & Pacific	1	Lower middle income	2	9	2.34772e+11	13772782	104087207	22	392788560000000	316.854	26.1819	16.4382	18.4607	3.09104	33.6043	5.75844
Indonesia	84	2003	IDN	East Asia & Pacific	1	Lower middle income	2	9	2.56837e+11	14155490	105609290	26	515381230000000	340.077	26.2717	16.4656	18.4753	3.2581	33.8759	5.82917
Indonesia	84	2004	IDN	East Asia & Pacific	1	Lower middle income	2	9	2.85869e+11	13829119	107099831	31	655854250000000	343.58	26.3788	16.4423	18.4893	3.43399	34.117	5.83942
Indonesia	84	2005	IDN	East Asia & Pacific	1	Lower middle income	2	9	3.64571e+11	14565882	109060869	34	805786123129580	346.7	26.622	16.4942	18.5074	3.52636	34.3228	5.84846
Indonesia	84	2006	IDN	East Asia & Pacific	1	Lower middle income	2	9	4.32217e+11	16315197	110974767	33	985627100000000	377.123	26.7922	16.6076	18.5248	3.49651	34.5243	5.93257
Indonesia	84	2007	IDN	East Asia & Pacific	1	Lower middle income	2	9	5.10229e+11	15575938	112784214	36	1370716970000000	417.792	26.9581	16.5612	18.541	3.58352	34.8541	6.03498
Indonesia	84	2008	IDN	East Asia & Pacific	1	Lower middle income	2	9	5.3958e+11	16425000	114924975	35	1744357090000000	447.301	27.0141	16.6143	18.5598	3.55535	35.0952	6.10323
Indonesia	84	2009	IDN	East Asia & Pacific	1	Lower middle income	2	9	7.55094e+11	16656848	116988944	36	2127840682000010	427.789	27.3501	16.6283	18.5776	3.58352	35.2939	6.05863
Indonesia	84	2010	IDN	East Asia & Pacific	1	Lower middle income	2	9	8.92969e+11	17040697	118672947	38	2451914017720310	601.325	27.5178	16.6511	18.5919	3.63759	35.4356	6.39914
Indonesia	84	2011	IDN	East Asia & Pacific	1	Lower middle income	2	9	9.1787e+11	17426639	120202270	39	2.81903e+15	633.145	27.5453	16.6735	18.6047	3.66356	35.5752	6.4507
Indonesia	84	2012	IDN	East Asia & Pacific	1	Lower middle income	2	9	9.12524e+11	18132975	121651092	39	3051496151676230	486.13	27.5395	16.7132	18.6167	3.66356	35.6544	6.18648
Indonesia	84	2013	IDN	East Asia & Pacific	1	Lower middle income	2	9	8.90815e+11	18387298	123063758	38	3436923743424860	460.016	27.5154	16.7272	18.6282	3.63759	35.7734	6.13126
Indonesia	84	2014	IDN	East Asia & Pacific	1	Lower middle income	2	9	8.60854e+11	19545071	122582281	39	3782011855978180	459.629	27.4812	16.7882	18.6243	3.66356	35.869	6.13042
Indonesia	84	2015	IDN	East Asia & Pacific	1	Lower middle income	2	9	9.32256e+11	19297867	125383553	43	4040204580695690	464.857	27.5609	16.7755	18.6469	3.7612	35.9351	6.14173
Indonesia	84	2016	IDN	East Asia & Pacific	1	Lower middle income	2	9	1.01554e+12	19635349	127110965	53	4.37056e+15	464.857	27.6464	16.7928	18.6606	3.97029	36.0137	6.14173
India	86	2000	IND	South Asia	6	Lower middle income	2	9	4.78965e+11	71879179	417003387	35	6.18435e+12	1035.64	26.8949	18.0905	19.8486	3.55535	29.453	6.94278
India	86	2001	IND	South Asia	6	Lower middle income	2	9	5.08069e+11	75596382	428862880	34	6.29835e+12	1047.6	26.9539	18.1409	19.8766	3.52636	29.4713	6.95425
India	86	2002	IND	South Asia	6	Lower middle income	2	9	5.99593e+11	80339753	441049645	34	7307960127400	1091.87	27.1195	18.2018	19.9047	3.52636	29.62	6.99565
India	86	2003	IND	South Asia	6	Lower middle income	2	9	6.99689e+11	83828139	453489620	36	9755020689800	1145.55	27.2739	18.2443	19.9325	3.58352	29.9088	7.04364
India	86	2004	IND	South Asia	6	Lower middle income	2	9	8.08901e+11	88719464	466155121	36	11738076879400	1210.15	27.4189	18.301	19.96	3.58352	30.0939	7.0985
India	86	2005	IND	South Asia	6	Lower middle income	2	9	9.20317e+11	90779920	467165824	39	1.40796e+13	1287.15	27.548	18.3239	19.9622	3.66356	30.2758	7.16019
India	86	2006	IND	South Asia	6	Lower middle income	2	9	1.20111e+12	95306729	468125060	41	1.72009e+13	1390.25	27.8143	18.3726	19.9642	3.71357	30.476	7.23724
India	86	2007	IND	South Asia	6	Lower middle income	2	9	1.18695e+12	100954563	469002609	43	19080913661700	1547.99	27.8024	18.4302	19.9661	3.7612	30.5797	7.34471
India	86	2008	IND	South Asia	6	Lower middle income	2	9	1.32394e+12	100954563	469829385	44	21539746851300	1720.12	27.9116	18.4302	19.9679	3.78419	30.7009	7.45015
India	86	2009	IND	South Asia	6	Lower middle income	2	9	1.65662e+12	100954563	470610752	44	2.52205e+13	1700.03	28.1358	18.4302	19.9695	3.78419	30.8587	7.4384
India	86	2010	IND	South Asia	6	Lower middle income	2	9	1.82305e+12	100954563	473683611	44	29977328343000	1817.17	28.2315	18.4302	19.9761	3.78419	31.0315	7.50504
India	86	2011	IND	South Asia	6	Lower middle income	2	9	1.82764e+12	100954563	476800625	44	3.32497e+13	1983.76	28.234	18.4302	19.9826	3.78419	31.1351	7.59275
India	86	2012	IND	South Asia	6	Lower middle income	2	9	1.85672e+12	117899080	485906723	43	35156210217700	1997.88	28.2498	18.5853	20.0015	3.7612	31.1908	7.59984
India	86	2013	IND	South Asia	6	Lower middle income	2	9	2.03913e+12	127848110	494963721	56	37503917102000	2207.53	28.3435	18.6664	20.02	4.02535	31.2555	7.69963
India	86	2014	IND	South Asia	6	Lower middle income	2	9	2.10239e+12	127787178	503834632	59	39182368832600	2276.41	28.3741	18.6659	20.0378	4.07754	31.2992	7.73035
India	86	2015	IND	South Asia	6	Lower middle income	2	9	2.27423e+12	130398837	512765199	63	43524978798400	2377.45	28.4527	18.6861	20.0553	4.14313	31.4044	7.77378
India	86	2016	IND	South Asia	6	Lower middle income	2	9	2.60082e+12	130398837	520194130	65	47788940000000	2377.45	28.5868	18.6861	20.0697	4.17439	31.4978	7.77378
Ireland	87	2000	IRL	Europe & Central Asia	2	High income: OECD	4	1	1.09134e+11	328424	1818257	87	29223740000	47.5574	25.4158	12.7021	14.4134	4.46591	24.0982	3.86194
Ireland	87	2001	IRL	Europe & Central Asia	2	High income: OECD	4	1	1.27945e+11	323043	1869018	87	32086100000	46.0346	25.5749	12.6855	14.4409	4.46591	24.1917	3.82939
Ireland	87	2002	IRL	Europe & Central Asia	2	High income: OECD	4	1	1.64285e+11	320620	1914483	87	36264760000	45.6391	25.8249	12.678	14.465	4.46591	24.3141	3.82076
Ireland	87	2003	IRL	Europe & Central Asia	2	High income: OECD	4	1	1.9387e+11	270724	1970240	87	42112450000	46.1297	25.9905	12.5089	14.4937	4.46591	24.4636	3.83146
Ireland	87	2004	IRL	Europe & Central Asia	2	High income: OECD	4	1	2.11651e+11	266835	2076422	87	50800680000	48.1046	26.0782	12.4944	14.5462	4.46591	24.6512	3.87338
Ireland	87	2005	IRL	Europe & Central Asia	2	High income: OECD	4	1	2.32086e+11	263224	2158278	87	57299430000	47.5502	26.1704	12.4808	14.5848	4.46591	24.7716	3.86179
Ireland	87	2006	IRL	Europe & Central Asia	2	High income: OECD	4	1	2.69918e+11	264708	2241741	87	56572870000	47.6229	26.3214	12.4864	14.6228	4.46591	24.7588	3.86331
Ireland	87	2007	IRL	Europe & Central Asia	2	High income: OECD	4	1	2.7502e+11	265746	2270210	87	46525060000	47.3001	26.3401	12.4903	14.6354	4.46591	24.5633	3.85651
Ireland	87	2008	IRL	Europe & Central Asia	2	High income: OECD	4	1	2.36311e+11	270429	2239328	87	35875670000	42.1085	26.1884	12.5078	14.6217	4.46591	24.3033	3.74025
Ireland	87	2009	IRL	Europe & Central Asia	2	High income: OECD	4	1	2.21951e+11	273481	2211362	87	29422480000	41.6795	26.1257	12.519	14.6091	4.46591	24.105	3.73001
Ireland	87	2010	IRL	Europe & Central Asia	2	High income: OECD	4	1	2.39019e+11	278192	2191923	87	28836870000	38.0093	26.1998	12.5361	14.6003	4.46591	24.0849	3.63783
Ireland	87	2011	IRL	Europe & Central Asia	2	High income: OECD	4	1	2.25572e+11	285692	2183707	87	34541950000	38.1948	26.1419	12.5627	14.5965	4.46591	24.2654	3.6427
Ireland	87	2012	IRL	Europe & Central Asia	2	High income: OECD	4	1	2.39389e+11	285692	2199444	87	33610330000	37.1828	26.2014	12.5627	14.6037	4.46591	24.2381	3.61585
Ireland	87	2013	IRL	Europe & Central Asia	2	High income: OECD	4	1	2.58099e+11	348116	2200837	87	40421950000	36.6816	26.2766	12.7603	14.6043	4.46591	24.4226	3.60228
Ireland	87	2014	IRL	Europe & Central Asia	2	High income: OECD	4	1	2.90617e+11	354670	2216634	87	53291280000	38.4436	26.3953	12.7789	14.6115	4.46591	24.699	3.64919
Ireland	87	2015	IRL	Europe & Central Asia	2	High income: OECD	4	1	3.04819e+11	360088	2248289	87	87694480000	39.9281	26.443	12.7941	14.6257	4.46591	25.1971	3.68708
Ireland	87	2016	IRL	Europe & Central Asia	2	High income: OECD	4	1	3.33731e+11	360088	2262895	87	69430280000	39.9281	26.5336	12.7941	14.6322	4.46591	24.9636	3.68708
Iraq	89	2000	IRQ	Middle East & North Africa	4	Upper middle income	3	9	3.66279e+10	1178822	5773410	87	2531440900000	84.5559	24.3241	13.98	15.5688	4.46591	28.5598	4.43741
Iraq	89	2001	IRQ	Middle East & North Africa	4	Upper middle income	3	9	3.66279e+10	1178822	5928840	97	2199076800000	86.3209	24.3241	13.98	15.5953	4.57471	28.4191	4.45807
Iraq	89	2002	IRQ	Middle East & North Africa	4	Upper middle income	3	9	3.66279e+10	1360751	6086450	93	3151168800000	90.7866	24.3241	14.1235	15.6216	4.5326	28.7788	4.50851
Iraq	89	2003	IRQ	Middle East & North Africa	4	Upper middle income	3	9	3.66279e+10	1571288	6241978	82	2857807000000	113.635	24.3241	14.2674	15.6468	4.40672	28.6811	4.73299
Iraq	89	2004	IRQ	Middle East & North Africa	4	Upper middle income	3	9	4.99549e+10	1571288	6673745	73	10182362200000	112.98	24.6344	14.2674	15.7137	4.29046	29.9517	4.72721
Iraq	89	2005	IRQ	Middle East & North Africa	4	Upper middle income	3	9	6.51403e+10	1571288	7101683	61	1.69112e+13	98.1811	24.8998	14.2674	15.7758	4.11087	30.459	4.58681
Iraq	89	2006	IRQ	Middle East & North Africa	4	Upper middle income	3	9	8.88401e+10	1966640	7524199	59	7530404400000	61.4918	25.2101	14.4918	15.8336	4.07754	29.65	4.1189
Iraq	89	2007	IRQ	Middle East & North Africa	4	Upper middle income	3	9	1.31614e+11	1966641	7953549	67	2.32437e+13	92.167	25.6031	14.4918	15.8891	4.20469	30.7771	4.5236
Iraq	89	2008	IRQ	Middle East & North Africa	4	Upper middle income	3	9	1.11661e+11	1966642	8179143	68	13474078000000	103.489	25.4387	14.4918	15.9171	4.21951	30.2318	4.63947
Iraq	89	2009	IRQ	Middle East & North Africa	4	Upper middle income	3	9	1.38517e+11	1966643	8402958	69	26257599000000	110.985	25.6543	14.4918	15.9441	4.23411	30.899	4.7094
Iraq	89	2010	IRQ	Middle East & North Africa	4	Upper middle income	3	9	1.8575e+11	1966644	8664860	62	28241593000000	132.83	25.9477	14.4918	15.9748	4.12713	30.9718	4.88907
Iraq	89	2011	IRQ	Middle East & North Africa	4	Upper middle income	3	9	2.18001e+11	1966645	8894655	59	38147548000000	151.093	26.1078	14.4918	16.001	4.07754	31.2725	5.01789
Iraq	89	2012	IRQ	Middle East & North Africa	4	Upper middle income	3	9	2.34648e+11	1966646	9217796	57	73660304097800	163.57	26.1814	14.4918	16.0366	4.04305	31.9305	5.09724
Iraq	89	2013	IRQ	Middle East & North Africa	4	Upper middle income	3	9	2.34648e+11	1966647	9619604	54	89463609211400	166.368	26.1814	14.4918	16.0793	3.98898	32.1249	5.1142
Iraq	89	2014	IRQ	Middle East & North Africa	4	Upper middle income	3	9	1.77499e+11	1966648	9983673	52	64023615000000	167.712	25.9022	14.4918	16.1165	3.95124	31.7903	5.12225
Iraq	89	2015	IRQ	Middle East & North Africa	4	Upper middle income	3	9	1.7056e+11	1966649	10234985	46	41756200000000	184.939	25.8624	14.4918	16.1413	3.82864	31.3629	5.22002
Iraq	89	2016	IRQ	Middle East & North Africa	4	Upper middle income	3	9	1.92061e+11	1966650	10601039	47	40663800000000	184.939	25.9811	14.4918	16.1765	3.85015	31.3364	5.22002
Iceland	90	2000	ISL	Europe & Central Asia	2	High income: OECD	4	1	8.13635e+09	25037	171637	87	182421051600	2.8627	22.8196	10.1281	12.0531	4.46591	25.9296	1.05177
Iceland	90	2001	ISL	Europe & Central Asia	2	High income: OECD	4	1	9.20769e+09	25777	171169	87	165533984400	2.9879	22.9433	10.1572	12.0504	4.46591	25.8324	1.09457
Iceland	90	2002	ISL	Europe & Central Asia	2	High income: OECD	4	1	1.13164e+10	27321	172123	87	184863798000	2.9797	23.1495	10.2154	12.056	4.46591	25.9429	1.09182
Iceland	90	2003	ISL	Europe & Central Asia	2	High income: OECD	4	1	1.37228e+10	25400	173090	87	238233209600	3.1012	23.3423	10.1425	12.0616	4.46591	26.1965	1.13179
Iceland	90	2004	ISL	Europe & Central Asia	2	High income: OECD	4	1	1.66915e+10	26082	174965	87	310342705700	2.9689	23.5382	10.169	12.0723	4.46591	26.4609	1.08819
Iceland	90	2005	ISL	Europe & Central Asia	2	High income: OECD	4	1	1.70486e+10	26560	181724	87	426807280500	3.147	23.5593	10.1872	12.1102	4.46591	26.7796	1.14645
Iceland	90	2006	ISL	Europe & Central Asia	2	High income: OECD	4	1	2.13199e+10	27433	187323	87	400295879200	3.4939	23.7829	10.2195	12.1406	4.46591	26.7155	1.25102
Iceland	90	2007	ISL	Europe & Central Asia	2	High income: OECD	4	1	1.76584e+10	27821	189957	87	391351628000	3.7949	23.5945	10.2335	12.1546	4.46591	26.6929	1.33366
Iceland	90	2008	ISL	Europe & Central Asia	2	High income: OECD	4	1	1.29441e+10	27834	187681	87	238806865500	3.7311	23.2839	10.234	12.1425	4.46591	26.1989	1.3167
Iceland	90	2009	ISL	Europe & Central Asia	2	High income: OECD	4	1	1.33106e+10	27985	188675	87	226755301600	3.6209	23.3118	10.2394	12.1478	4.46591	26.1471	1.28672
Iceland	90	2010	ISL	Europe & Central Asia	2	High income: OECD	4	1	1.47327e+10	27588	187904	87	261612536400	3.4864	23.4133	10.2251	12.1437	4.46591	26.2901	1.24887
Iceland	90	2011	ISL	Europe & Central Asia	2	High income: OECD	4	1	1.4292e+10	28169	189265	87	284506462800	3.4887	23.383	10.246	12.1509	4.46591	26.374	1.24953
Iceland	90	2012	ISL	Europe & Central Asia	2	High income: OECD	4	1	1.55483e+10	30221	193289	87	296849074700	3.4818	23.4672	10.3163	12.1719	4.46591	26.4165	1.24755
Iceland	90	2013	ISL	Europe & Central Asia	2	High income: OECD	4	1	1.7304e+10	29607	198782	87	347189362600	3.4618	23.5742	10.2958	12.2	4.46591	26.5731	1.24179
Iceland	90	2014	ISL	Europe & Central Asia	2	High income: OECD	4	1	1.69422e+10	28917	203034	87	424255024800	3.5364	23.5531	10.2722	12.2211	4.46591	26.7736	1.26311
Iceland	90	2015	ISL	Europe & Central Asia	2	High income: OECD	4	1	2.03041e+10	28184	208175	87	523827161400	3.49	23.7341	10.2465	12.2461	4.46591	26.9844	1.2499
Iceland	90	2016	ISL	Europe & Central Asia	2	High income: OECD	4	1	2.39093e+10	28184	210822	87	565542946500	3.49	23.8975	10.2465	12.2588	4.46591	27.0611	1.2499
Israel	91	2000	ISR	Middle East & North Africa	4	High income: OECD	4	1	1.30706e+11	542380	2834953	87	113093605400	63.0224	25.5962	13.2037	14.8575	4.46591	25.4515	4.14349
Israel	91	2001	ISR	Middle East & North Africa	4	High income: OECD	4	1	1.21069e+11	547246	2860585	87	114509262100	59.2997	25.5196	13.2127	14.8665	4.46591	25.4639	4.0826
Israel	91	2002	ISR	Middle East & North Africa	4	High income: OECD	4	1	1.26865e+11	546420	2931315	87	108924663000	62.4147	25.5664	13.2111	14.891	4.46591	25.4139	4.1338
Israel	91	2003	ISR	Middle East & North Africa	4	High income: OECD	4	1	1.35445e+11	543145	3010815	87	114596006500	58.6791	25.6318	13.2051	14.9177	4.46591	25.4647	4.07208
Israel	91	2004	ISR	Middle East & North Africa	4	High income: OECD	4	1	1.42463e+11	548446	3085340	87	121529324600	56.524	25.6823	13.2148	14.9422	4.46591	25.5234	4.03467
Israel	91	2005	ISR	Middle East & North Africa	4	High income: OECD	4	1	1.53967e+11	556166	3170558	87	132109163700	62.1491	25.76	13.2288	14.9694	4.46591	25.6069	4.12954
Israel	91	2006	ISR	Middle East & North Africa	4	High income: OECD	4	1	1.78707e+11	561737	3261299	87	147886145200	62.7999	25.909	13.2388	14.9976	4.46591	25.7197	4.13995
Israel	91	2007	ISR	Middle East & North Africa	4	High income: OECD	4	1	2.1584e+11	561935	3326601	87	153721290300	67.9803	26.0978	13.2391	15.0175	4.46591	25.7584	4.21922
Israel	91	2008	ISR	Middle East & North Africa	4	High income: OECD	4	1	2.07419e+11	564681	3411097	87	152109684000	63.8609	26.058	13.244	15.0425	4.46591	25.7479	4.15671
Israel	91	2009	ISR	Middle East & North Africa	4	High income: OECD	4	1	2.3361e+11	575551	3494743	87	164961370400	68.2869	26.1769	13.2631	15.0668	4.46591	25.829	4.22372
Israel	91	2010	ISR	Middle East & North Africa	4	High income: OECD	4	1	2.61629e+11	583307	3542908	87	190422771800	68.5947	26.2902	13.2765	15.0805	4.46591	25.9725	4.22822
Israel	91	2011	ISR	Middle East & North Africa	4	High income: OECD	4	1	2.57297e+11	592016	3641401	87	206703650000	74.7845	26.2735	13.2913	15.1079	4.46591	26.0546	4.31461
Israel	91	2012	ISR	Middle East & North Africa	4	High income: OECD	4	1	2.92489e+11	605854	3713561	87	213759743600	65.9971	26.4017	13.3144	15.1275	4.46591	26.0881	4.18961
Israel	91	2013	ISR	Middle East & North Africa	4	High income: OECD	4	1	3.08417e+11	615468	3805482	87	219275609200	63.5507	26.4547	13.3301	15.152	4.46591	26.1136	4.15184
Israel	91	2014	ISR	Middle East & North Africa	4	High income: OECD	4	1	2.99094e+11	629428	3877021	87	219819412700	66.0959	26.424	13.3526	15.1706	4.46591	26.1161	4.19111
Israel	91	2015	ISR	Middle East & North Africa	4	High income: OECD	4	1	3.17748e+11	648864	3957145	87	247282560400	65.1682	26.4845	13.383	15.191	4.46591	26.2338	4.17697
Israel	91	2016	ISR	Middle East & North Africa	4	High income: OECD	4	1	3.50851e+11	648864	4031592	87	247282560400	65.1682	26.5836	13.383	15.2097	4.46591	26.2338	4.17697
Italy	92	2000	ITA	Europe & Central Asia	2	High income: OECD	4	1	1.16232e+12	3785269	23455992	87	266185200000	476.202	27.7814	15.1466	16.9706	4.46591	26.3075	6.16584
Italy	92	2001	ITA	Europe & Central Asia	2	High income: OECD	4	1	1.26651e+12	3795458	23716385	87	285359200000	477.709	27.8673	15.1493	16.9817	4.46591	26.377	6.169
Italy	92	2002	ITA	Europe & Central Asia	2	High income: OECD	4	1	1.56965e+12	3829583	24026815	87	288153900000	491.481	28.0819	15.1583	16.9947	4.46591	26.3868	6.19742
Italy	92	2003	ITA	Europe & Central Asia	2	High income: OECD	4	1	1.79831e+12	2810050	24562077	87	301783600000	495.528	28.2179	14.8487	17.0167	4.46591	26.433	6.20562
Italy	92	2004	ITA	Europe & Central Asia	2	High income: OECD	4	1	1.85266e+12	2837999	24402950	87	315193300000	495.234	28.2476	14.8586	17.0102	4.46591	26.4765	6.20503
Italy	92	2005	ITA	Europe & Central Asia	2	High income: OECD	4	1	1.94263e+12	2856012	24440317	87	332741600000	489.75	28.2951	14.8649	17.0117	4.46591	26.5306	6.1939
Italy	92	2006	ITA	Europe & Central Asia	2	High income: OECD	4	1	2.20305e+12	2865744	24417189	87	347176200000	480.492	28.4209	14.8683	17.0108	4.46591	26.5731	6.17481
Italy	92	2007	ITA	Europe & Central Asia	2	High income: OECD	4	1	2.39073e+12	2884641	24732425	87	346691400000	468.062	28.5026	14.8749	17.0236	4.46591	26.5717	6.1486
Italy	92	2008	ITA	Europe & Central Asia	2	High income: OECD	4	1	2.18516e+12	2913355	24516549	87	314359900000	415.932	28.4127	14.8848	17.0149	4.46591	26.4738	6.03052
Italy	92	2009	ITA	Europe & Central Asia	2	High income: OECD	4	1	2.12506e+12	2917647	24451369	87	320001700000	424.873	28.3848	14.8863	17.0122	4.46591	26.4916	6.05179
Italy	92	2010	ITA	Europe & Central Asia	2	High income: OECD	4	1	2.27629e+12	2924902	24438804	87	321837100000	413.432	28.4536	14.8888	17.0117	4.46591	26.4973	6.02449
Italy	92	2011	ITA	Europe & Central Asia	2	High income: OECD	4	1	2.07282e+12	2925752	24962311	87	296165700000	391.99	28.3599	14.8891	17.0329	4.46591	26.4142	5.97124
Italy	92	2012	ITA	Europe & Central Asia	2	High income: OECD	4	1	2.13049e+12	2941755	25064690	87	276667600000	363.4	28.3874	14.8945	17.037	4.46591	26.3461	5.8955
Italy	92	2013	ITA	Europe & Central Asia	2	High income: OECD	4	1	2.15173e+12	3023900	25416836	87	271516000000	348.476	28.3973	14.9221	17.0509	4.46591	26.3273	5.85357
Italy	92	2014	ITA	Europe & Central Asia	2	High income: OECD	4	1	1.83287e+12	3025324	25341014	87	279802400000	355.483	28.2369	14.9225	17.0479	4.46591	26.3573	5.87348
Italy	92	2015	ITA	Europe & Central Asia	2	High income: OECD	4	1	1.85938e+12	3015887	25584166	87	288077900000	350.323	28.2513	14.9194	17.0575	4.46591	26.3865	5.85886
Italy	92	2016	ITA	Europe & Central Asia	2	High income: OECD	4	1	1.9348e+12	3015887	25458955	93	300605800000	350.323	28.291	14.9194	17.0526	4.5326	26.4291	5.85886
Jamaica	93	2000	JAM	Latin America & Caribbean	3	Upper middle income	3	9	9.17802e+09	227205	1213648	80	108850000000	10.5765	22.9401	12.3336	14.0091	4.38203	25.4132	2.35863
Jamaica	93	2001	JAM	Latin America & Caribbean	3	Upper middle income	3	9	9.69417e+09	227934	1224385	80	127865000000	10.2025	22.9948	12.3368	14.0179	4.38203	25.5742	2.32263
Jamaica	93	2002	JAM	Latin America & Caribbean	3	Upper middle income	3	9	9.39945e+09	229325	1234457	80	142024000000	10.667	22.9639	12.3429	14.0261	4.38203	25.6793	2.36715
Jamaica	93	2003	JAM	Latin America & Caribbean	3	Upper middle income	3	9	1.0151e+10	245533	1249064	80	164173000000	10.5742	23.0408	12.4112	14.0379	4.38203	25.8242	2.35842
Jamaica	93	2004	JAM	Latin America & Caribbean	3	Upper middle income	3	9	11204416000	246332	1265619	80	187221000000	10.3506	23.1396	12.4144	14.0511	4.38203	25.9556	2.33704
Jamaica	93	2005	JAM	Latin America & Caribbean	3	Upper middle income	3	9	1.19019e+10	246333	1285803	80	220129000000	11.4234	23.2	12.4144	14.0669	4.38203	26.1175	2.43566
Jamaica	93	2006	JAM	Latin America & Caribbean	3	Upper middle income	3	9	1.28278e+10	246334	1305100	80	231392000000	9.6171	23.2749	12.4144	14.0818	4.38203	26.1674	2.26354
Jamaica	93	2007	JAM	Latin America & Caribbean	3	Upper middle income	3	9	1.36805e+10	246335	1324321	80	2.39066e+11	10.1384	23.3392	12.4144	14.0964	4.38203	26.2	2.31633
Jamaica	93	2008	JAM	Latin America & Caribbean	3	Upper middle income	3	9	1.20675e+10	266933	1344506	80	222197000000	7.7543	23.2138	12.4948	14.1115	4.38203	26.1268	2.04825
Jamaica	93	2009	JAM	Latin America & Caribbean	3	Upper middle income	3	9	1.32003e+10	260371	1366327	80	2.29408e+11	7.2596	23.3035	12.4699	14.1276	4.38203	26.1588	1.98232
Jamaica	93	2010	JAM	Latin America & Caribbean	3	Upper middle income	3	9	1.44134e+10	260325	1386274	80	259834000000	7.7976	23.3914	12.4697	14.1421	4.38203	26.2833	2.05382
Jamaica	93	2011	JAM	Latin America & Caribbean	3	Upper middle income	3	9	1.47987e+10	260325	1407953	80	2.58093e+11	7.4182	23.4178	12.4697	14.1576	4.38203	26.2766	2.00394
Jamaica	93	2012	JAM	Latin America & Caribbean	3	Upper middle income	3	9	1.4193e+10	228935	1430365	80	300554000000	8.038	23.376	12.3412	14.1734	4.38203	26.4289	2.08418
Jamaica	93	2013	JAM	Latin America & Caribbean	3	Upper middle income	3	9	1.38522e+10	223920	1451209	80	339502000000	7.4153	23.3517	12.319	14.1879	4.38203	26.5507	2.00355
Jamaica	93	2014	JAM	Latin America & Caribbean	3	Upper middle income	3	9	1.41455e+10	215200	1469160	80	3.52095e+11	7.6977	23.3727	12.2793	14.2002	4.38203	26.5872	2.04092
Jamaica	93	2015	JAM	Latin America & Caribbean	3	Upper middle income	3	9	1.40721e+10	216813	1487494	80	373187000000	7.8114	23.3675	12.2868	14.2126	4.38203	26.6453	2.05558
Jamaica	93	2016	JAM	Latin America & Caribbean	3	Upper middle income	3	9	1.47811e+10	204080	1501507	80	419435000000	7.8114	23.4166	12.2263	14.222	4.38203	26.7622	2.05558
Jordan	94	2000	JOR	Middle East & North Africa	4	Upper middle income	3	9	8.97569e+09	564134	1325098	80	1235794000	15.6105	22.9178	13.243	14.097	4.38203	20.935	2.74794
Jordan	94	2001	JOR	Middle East & North Africa	4	Upper middle income	3	9	9.58245e+09	564134	1344194	80	1287341400	16.4207	22.9832	13.243	14.1113	4.38203	20.9758	2.79854
Jordan	94	2002	JOR	Middle East & North Africa	4	Upper middle income	3	9	1.01957e+10	578265	1359818	80	1490812400	16.982	23.0452	13.2678	14.1229	4.38203	21.1226	2.83215
Jordan	94	2003	JOR	Middle East & North Africa	4	Upper middle income	3	9	1.14114e+10	580229	1403358	80	2005409300	18.6695	23.1579	13.2712	14.1544	4.38203	21.4191	2.92689
Jordan	94	2004	JOR	Middle East & North Africa	4	Upper middle income	3	9	1.25887e+10	594733	1454005	80	2733735100	20.4361	23.2561	13.2959	14.1898	4.38203	21.7289	3.0173
Jordan	94	2005	JOR	Middle East & North Africa	4	Upper middle income	3	9	1.50569e+10	616912	1507031	80	2.7171e+09	20.5274	23.4351	13.3325	14.2257	4.38203	21.7228	3.02176
Jordan	94	2006	JOR	Middle East & North Africa	4	Upper middle income	3	9	1.71106e+10	640307	1630972	80	3334100000	21.437	23.563	13.3697	14.3047	4.38203	21.9275	3.06512
Jordan	94	2007	JOR	Middle East & North Africa	4	Upper middle income	3	9	2.1972e+10	672157	1701569	80	4.3429e+09	20.7179	23.813	13.4182	14.3471	4.38203	22.1918	3.031
Jordan	94	2008	JOR	Middle East & North Africa	4	Upper middle income	3	9	2.38202e+10	672157	1827111	80	4.2542e+09	21.3363	23.8938	13.4182	14.4182	4.38203	22.1712	3.06041
Jordan	94	2009	JOR	Middle East & North Africa	4	Upper middle income	3	9	2.64254e+10	685883	1894063	80	4313134800	20.6143	23.9976	13.4385	14.4542	4.38203	22.1849	3.02599
Jordan	94	2010	JOR	Middle East & North Africa	4	Upper middle income	3	9	2.88403e+10	694344	1969502	80	5018419500	21.2438	24.085	13.4507	14.4933	4.38203	22.3364	3.05607
Jordan	94	2011	JOR	Middle East & North Africa	4	Upper middle income	3	9	3.09373e+10	694344	2038778	80	5714400000	23.8131	24.1552	13.4507	14.5279	4.38203	22.4663	3.17024
Jordan	94	2012	JOR	Middle East & North Africa	4	Upper middle income	3	9	3.35938e+10	702734	2096207	80	6498154000	23.7393	24.2376	13.4627	14.5556	4.38203	22.5948	3.16713
Jordan	94	2013	JOR	Middle East & North Africa	4	Upper middle income	3	9	3.58269e+10	720877	2198262	80	6.92114e+09	25.7577	24.302	13.4882	14.6032	4.38203	22.6578	3.24873
Jordan	94	2014	JOR	Middle East & North Africa	4	Upper middle income	3	9	3.75174e+10	720877	2293738	80	6.2263e+09	23.1678	24.3481	13.4882	14.6457	4.38203	22.552	3.14276
Jordan	94	2015	JOR	Middle East & North Africa	4	Upper middle income	3	9	3.86547e+10	720877	2378153	80	5.88674e+09	21.6301	24.3779	13.4882	14.6818	4.38203	22.496	3.07409
Jordan	94	2016	JOR	Middle East & North Africa	4	Upper middle income	3	9	4.00683e+10	737097	2446266	80	6342457700	21.6301	24.4139	13.5105	14.7101	4.38203	22.5705	3.07409
Japan	95	2000	JPN	East Asia & Pacific	1	High income: OECD	4	1	4.30354e+12	7480437	67597243	87	138834100000000	1248.09	29.0905	15.8278	18.0291	4.46591	32.5643	7.12937
Japan	95	2001	JPN	East Asia & Pacific	1	High income: OECD	4	1	4.11512e+12	7302374	67157152	87	129152200000000	1277.24	29.0457	15.8037	18.0225	4.46591	32.492	7.15245
Japan	95	2002	JPN	East Asia & Pacific	1	High income: OECD	4	1	4.44566e+12	7083497	67069090	87	126089700000000	1285.39	29.1229	15.7733	18.0212	4.46591	32.468	7.15881
Japan	95	2003	JPN	East Asia & Pacific	1	High income: OECD	4	1	4.81515e+12	6879451	66717970	87	125298000000000	1280.04	29.2028	15.744	18.016	4.46591	32.4617	7.15464
Japan	95	2004	JPN	East Asia & Pacific	1	High income: OECD	4	1	4.75541e+12	6716591	66739866	87	128941800000000	1286.86	29.1903	15.7201	18.0163	4.46591	32.4904	7.15996
Japan	95	2005	JPN	East Asia & Pacific	1	High income: OECD	4	1	4.53038e+12	6600724	66799943	87	130232200000000	1262.64	29.1418	15.7027	18.0172	4.46591	32.5003	7.14096
Japan	95	2006	JPN	East Asia & Pacific	1	High income: OECD	4	1	4.51526e+12	6504875	67142641	87	128231600000000	1300.05	29.1385	15.6881	18.0223	4.46591	32.4849	7.17016
Japan	95	2007	JPN	East Asia & Pacific	1	High income: OECD	4	1	5.03791e+12	6466297	67092189	87	124775400000000	1229.25	29.248	15.6821	18.0216	4.46591	32.4575	7.11416
Japan	95	2008	JPN	East Asia & Pacific	1	High income: OECD	4	1	5.23138e+12	6427548	66914551	87	109459100000000	1160.2	29.2857	15.6761	18.0189	4.46591	32.3266	7.05635
Japan	95	2009	JPN	East Asia & Pacific	1	High income: OECD	4	1	5.7001e+12	6436956	66665453	87	106724100000000	1211.57	29.3715	15.6776	18.0152	4.46591	32.3013	7.09967
Japan	95	2010	JPN	East Asia & Pacific	1	High income: OECD	4	1	6.15746e+12	6427818	65970611	87	107637500000000	1261.4	29.4487	15.6761	18.0047	4.46591	32.3098	7.13998
Japan	95	2011	JPN	East Asia & Pacific	1	High income: OECD	4	1	6.20321e+12	6439936	65650470	87	110965700000000	1302.08	29.4561	15.678	17.9999	4.46591	32.3402	7.17172
Japan	95	2012	JPN	East Asia & Pacific	1	High income: OECD	4	1	5.15572e+12	6433536	65992810	87	117381500000000	1314.07	29.2711	15.677	18.0051	4.46591	32.3965	7.18088
Japan	95	2013	JPN	East Asia & Pacific	1	High income: OECD	4	1	4.85041e+12	6390880	66182686	87	123145800000000	1264.17	29.2101	15.6704	18.0079	4.46591	32.4444	7.14217
Japan	95	2014	JPN	East Asia & Pacific	1	High income: OECD	4	1	4.39498e+12	6388253	66363239	87	126478500000000	1223.67	29.1115	15.67	18.0107	4.46591	32.4711	7.10961
Japan	95	2015	JPN	East Asia & Pacific	1	High income: OECD	4	1	4.94927e+12	6336275	66844279	87	126788900000000	1204.32	29.2303	15.6618	18.0179	4.46591	32.4735	7.09367
Japan	95	2016	JPN	East Asia & Pacific	1	High income: OECD	4	1	4.87214e+12	6336275	66503545	87	126788900000000	1204.32	29.2146	15.6618	18.0128	4.46591	32.4735	7.09367
Kazakhstan	96	2000	KAZ	Europe & Central Asia	2	Upper middle income	3	9	2.21527e+10	1945586	7673622	95	771384600000	128.219	23.8212	14.4811	15.8533	4.55388	27.3715	4.85374
Kazakhstan	96	2001	KAZ	Europe & Central Asia	2	Upper middle income	3	9	2.46366e+10	1932494	7710534	94	907126000000	146.782	23.9275	14.4743	15.8581	4.54329	27.5335	4.98895
Kazakhstan	96	2002	KAZ	Europe & Central Asia	2	Upper middle income	3	9	3.08337e+10	1976390	7758737	120	1062657700000	164.319	24.1519	14.4968	15.8643	4.78749	27.6918	5.10181
Kazakhstan	96	2003	KAZ	Europe & Central Asia	2	Upper middle income	3	9	4.31516e+10	1992107	7802568	94	1.47242e+12	171.06	24.488	14.5047	15.87	4.54329	28.0179	5.14201
Kazakhstan	96	2004	KAZ	Europe & Central Asia	2	Upper middle income	3	9	5.71237e+10	1938112	7947812	99	2.12268e+12	184.319	24.7685	14.4772	15.8884	4.59512	28.3837	5.21667
Kazakhstan	96	2005	KAZ	Europe & Central Asia	2	Upper middle income	3	9	8.10039e+10	1878006	8080705	99	3084388000000	202.97	25.1178	14.4457	15.905	4.59512	28.7574	5.31306
Kazakhstan	96	2006	KAZ	Europe & Central Asia	2	Upper middle income	3	9	1.0485e+11	1768115	8226662	100	3857191900000	213.216	25.3758	14.3854	15.9229	4.60517	28.981	5.36231
Kazakhstan	96	2007	KAZ	Europe & Central Asia	2	Upper middle income	3	9	1.33442e+11	1671337	8382549	93	4.30879e+12	213.38	25.6169	14.3291	15.9417	4.5326	29.0917	5.36308
Kazakhstan	96	2008	KAZ	Europe & Central Asia	2	Upper middle income	3	9	1.15309e+11	1632531	8573022	100	4726718700000	209.347	25.4709	14.3056	15.9641	4.60517	29.1843	5.34399
Kazakhstan	96	2009	KAZ	Europe & Central Asia	2	Upper middle income	3	9	1.48047e+11	1598333	8719779	99	5.30714e+12	236.962	25.7208	14.2845	15.9811	4.59512	29.3001	5.4679
Kazakhstan	96	2010	KAZ	Europe & Central Asia	2	Upper middle income	3	9	1.92627e+11	1566584	8806519	110	6062287200000	227.08	25.984	14.2644	15.991	4.70048	29.4331	5.4253
Kazakhstan	96	2011	KAZ	Europe & Central Asia	2	Upper middle income	3	9	2.07999e+11	1533403	8887384	88	7072441500000	233.861	26.0608	14.243	16.0001	4.47734	29.5872	5.45473
Kazakhstan	96	2012	KAZ	Europe & Central Asia	2	Upper middle income	3	9	2.36635e+11	1494586	8961806	110	7877374300000	239.837	26.1898	14.2174	16.0085	4.70048	29.695	5.47996
Kazakhstan	96	2013	KAZ	Europe & Central Asia	2	Upper middle income	3	9	2.21416e+11	1475996	9050189	96	8552487100000	256.857	26.1233	14.2048	16.0183	4.56435	29.7772	5.54852
Kazakhstan	96	2014	KAZ	Europe & Central Asia	2	Upper middle income	3	9	1.84388e+11	1489036	9109811	99	9354911600000	263.484	25.9403	14.2136	16.0249	4.59512	29.8669	5.57399
Kazakhstan	96	2015	KAZ	Europe & Central Asia	2	Upper middle income	3	9	1.37278e+11	1525811	9172172	96	10671499700000	278.362	25.6453	14.238	16.0317	4.56435	29.9986	5.62892
Kazakhstan	96	2016	KAZ	Europe & Central Asia	2	Upper middle income	3	9	1.62887e+11	1574083	9230422	100	11622418000000	278.362	25.8163	14.2692	16.038	4.60517	30.084	5.62892
Kenya	97	2000	KEN	Sub-Saharan Africa	7	Lower middle income	2	9	1.2986e+10	1986661	12395412	45	1.85186e+11	9.2357	23.2871	14.502	16.3328	3.80666	25.9446	2.22308
Kenya	97	2001	KEN	Sub-Saharan Africa	7	Lower middle income	2	9	1.31477e+10	2048745	12592431	45	178466000000	7.8196	23.2995	14.5327	16.3486	3.80666	25.9077	2.05663
Kenya	97	2002	KEN	Sub-Saharan Africa	7	Lower middle income	2	9	1.49045e+10	2183230	12791508	45	179254000000	6.5856	23.4249	14.5963	16.3643	3.80666	25.9121	1.88489
Kenya	97	2003	KEN	Sub-Saharan Africa	7	Lower middle income	2	9	1.60953e+10	2405259	12972715	45	207196000000	7.438	23.5018	14.6932	16.3784	3.80666	26.0569	2.0066
Kenya	97	2004	KEN	Sub-Saharan Africa	7	Lower middle income	2	9	1.87379e+10	2449729	13128066	45	264728000000	8.3386	23.6538	14.7115	16.3903	3.80666	26.302	2.1209
Kenya	97	2005	KEN	Sub-Saharan Africa	7	Lower middle income	2	9	2.58255e+10	2560803	13569992	45	361691000000	9.3366	23.9746	14.7558	16.4234	3.80666	26.6141	2.23394
Kenya	97	2006	KEN	Sub-Saharan Africa	7	Lower middle income	2	9	3.19582e+10	2704023	14024859	45	429511000000	9.5404	24.1877	14.8103	16.4563	3.80666	26.7859	2.25554
Kenya	97	2007	KEN	Sub-Saharan Africa	7	Lower middle income	2	9	3.58952e+10	3077222	14500094	45	468427000000	9.9117	24.3039	14.9395	16.4897	3.80666	26.8726	2.29372
Kenya	97	2008	KEN	Sub-Saharan Africa	7	Lower middle income	2	9	3.70215e+10	3188707	14984059	45	529927000000	11.9641	24.3348	14.9751	16.5225	3.80666	26.996	2.48191
Kenya	97	2009	KEN	Sub-Saharan Africa	7	Lower middle income	2	9	4.00001e+10	3188707	15473809	45	645647000000	11.746	24.4121	14.9751	16.5547	3.80666	27.1935	2.46351
Kenya	97	2010	KEN	Sub-Saharan Africa	7	Lower middle income	2	9	4.19534e+10	3188707	15983129	45	759746000000	12.9281	24.4598	14.9751	16.587	3.80666	27.3563	2.5594
Kenya	97	2011	KEN	Sub-Saharan Africa	7	Lower middle income	2	9	5.04128e+10	3832562	16512800	45	901304937500	11.9672	24.6435	15.159	16.6196	3.80666	27.5271	2.48217
Kenya	97	2012	KEN	Sub-Saharan Africa	7	Lower middle income	2	9	5.50967e+10	3832562	17055831	45	9.76086e+11	12.7705	24.7324	15.159	16.652	3.80666	27.6068	2.54714
Kenya	97	2013	KEN	Sub-Saharan Africa	7	Lower middle income	2	9	6.1448e+10	4424905	17609968	45	1236107000000	13.6564	24.8415	15.3028	16.684	3.80666	27.843	2.61421
Kenya	97	2014	KEN	Sub-Saharan Africa	7	Lower middle income	2	9	6.40078e+10	4727245	18171576	45	1358366000000	14.5486	24.8823	15.3689	16.7154	3.80666	27.9373	2.67749
Kenya	97	2015	KEN	Sub-Saharan Africa	7	Lower middle income	2	9	7.08752e+10	4985419	18748056	45	1237817000000	15.2342	24.9842	15.422	16.7466	3.80666	27.8444	2.72354
Kenya	97	2016	KEN	Sub-Saharan Africa	7	Lower middle income	2	9	7.92631e+10	4985419	19352405	53	1461256000000	15.2342	25.096	15.422	16.7783	3.97029	28.0103	2.72354
Cambodia	99	2000	KHM	East Asia & Pacific	1	Low income	1	9	3.984e+09	389020	6160983	54	2474566308500	2.2497	22.1056	12.8714	15.6337	3.98898	28.5371	0.810797
Cambodia	99	2001	KHM	East Asia & Pacific	1	Low income	1	9	4.28403e+09	466823	6335845	55	3193135033600	2.2057	22.1782	13.0537	15.6617	4.00733	28.792	0.791045
Cambodia	99	2002	KHM	East Asia & Pacific	1	Low income	1	9	4.65825e+09	545660	6463487	110	3.46078e+12	2.3779	22.2619	13.2098	15.6817	4.70048	28.8725	0.866218
Cambodia	99	2003	KHM	East Asia & Pacific	1	Low income	1	9	5.33783e+09	616089	6545539	54	3931796031100	2.4439	22.3981	13.3311	15.6943	3.98898	29.0001	0.893595
Cambodia	99	2004	KHM	East Asia & Pacific	1	Low income	1	9	6.29305e+09	708454	6807867	59	4.86424e+12	2.7736	22.5627	13.4708	15.7336	4.07754	29.2129	1.02015
Cambodia	99	2005	KHM	East Asia & Pacific	1	Low income	1	9	7.2746e+09	798862	7083268	62	5774651755600	2.9972	22.7077	13.5909	15.7732	4.12713	29.3845	1.09768
Cambodia	99	2006	KHM	East Asia & Pacific	1	Low income	1	9	8.63924e+09	856200	7358541	66	6928256647700	3.4525	22.8796	13.6603	15.8114	4.18965	29.5666	1.2391
Cambodia	99	2007	KHM	East Asia & Pacific	1	Low income	1	9	1.03519e+10	909033	7635162	78	7246691030400	3.805	23.0604	13.7201	15.8483	4.35671	29.6116	1.33632
Cambodia	99	2008	KHM	East Asia & Pacific	1	Low income	1	9	1.04019e+10	918708	7893797	73	8665430246800	4.5407	23.0652	13.7307	15.8816	4.29046	29.7904	1.51308
Cambodia	99	2009	KHM	East Asia & Pacific	1	Low income	1	9	1.12423e+10	925788	8146598	72	7618983727300	4.9169	23.1429	13.7384	15.9131	4.27667	29.6617	1.59268
Cambodia	99	2010	KHM	East Asia & Pacific	1	Low income	1	9	1.28295e+10	910420	8307572	77	8.31629e+12	5.0943	23.275	13.7217	15.9327	4.34381	29.7492	1.62812
Cambodia	99	2011	KHM	East Asia & Pacific	1	Low income	1	9	1.40544e+10	881108	8477494	79	9840640978300	5.3335	23.3662	13.6889	15.9529	4.36945	29.9175	1.67401
Cambodia	99	2012	KHM	East Asia & Pacific	1	Low income	1	9	1.5228e+10	849130	8647778	89	11618975782300	5.4758	23.4464	13.652	15.9728	4.48864	30.0837	1.70034
Cambodia	99	2013	KHM	East Asia & Pacific	1	Low income	1	9	1.67026e+10	835096	8812637	78	14188538705000	6.5164	23.5388	13.6353	15.9917	4.35671	30.2835	1.87432
Cambodia	99	2014	KHM	East Asia & Pacific	1	Low income	1	9	1.805e+10	839491	8967963	83	1.57381e+13	6.9765	23.6164	13.6406	16.0092	4.41884	30.3871	1.94255
Cambodia	99	2015	KHM	East Asia & Pacific	1	Low income	1	9	2.00167e+10	861995	9125204	82	17617457499100	7.482	23.7198	13.667	16.0266	4.40672	30.4999	2.0125
Cambodia	99	2016	KHM	East Asia & Pacific	1	Low income	1	9	2.21582e+10	905416	9309226	77	19670837234600	7.482	23.8215	13.7161	16.0465	4.34381	30.6102	2.0125
Kuwait	104	2000	KWT	Middle East & North Africa	4	High income: nonOECD	4	2	3.48908e+10	239520	1018375	27	1.531e+09	57.4847	24.2755	12.3864	13.8337	3.29584	21.1492	4.05152
Kuwait	104	2001	KWT	Middle East & North Africa	4	High income: nonOECD	4	2	3.81375e+10	239047	1045140	35	1985000000	57.9799	24.3645	12.3844	13.8597	3.55535	21.4089	4.0601
Kuwait	104	2002	KWT	Middle East & North Africa	4	High income: nonOECD	4	2	4.78758e+10	247103	1073514	41	2373000000	59.6229	24.5919	12.4176	13.8864	3.71357	21.5874	4.08804
Kuwait	104	2003	KWT	Middle East & North Africa	4	High income: nonOECD	4	2	5.94401e+10	251553	1106829	45	2624000000	63.1079	24.8082	12.4354	13.917	3.80666	21.688	4.14485
Kuwait	104	2004	KWT	Middle East & North Africa	4	High income: nonOECD	4	2	8.07979e+10	234073	1154659	52	3451000000	71.1664	25.1152	12.3634	13.9593	3.95124	21.9619	4.26502
Kuwait	104	2005	KWT	Middle East & North Africa	4	High income: nonOECD	4	2	1.01551e+11	231236	1216232	52	4697000000	73.3891	25.3438	12.3512	14.0113	3.95124	22.2702	4.29578
Kuwait	104	2006	KWT	Middle East & North Africa	4	High income: nonOECD	4	2	1.14641e+11	242631	1292607	54	6665000000	74.8748	25.4651	12.3993	14.0722	3.98898	22.6201	4.31582
Kuwait	104	2007	KWT	Middle East & North Africa	4	High income: nonOECD	4	2	1.47396e+11	246100	1383946	60	6985000000	82.2983	25.7164	12.4135	14.1404	4.09434	22.667	4.41035
Kuwait	104	2008	KWT	Middle East & North Africa	4	High income: nonOECD	4	2	1.059e+11	250745	1493248	62	5479000000	86.9549	25.3858	12.4322	14.2165	4.12713	22.4242	4.46539
Kuwait	104	2009	KWT	Middle East & North Africa	4	High income: nonOECD	4	2	1.15419e+11	258184	1611890	65	5479000001	89.2722	25.4718	12.4614	14.2929	4.17439	22.4242	4.49169
Kuwait	104	2010	KWT	Middle East & North Africa	4	High income: nonOECD	4	2	1.54028e+11	262378	1729663	63	5479000002	90.6301	25.7604	12.4775	14.3634	4.14313	22.4242	4.50679
Kuwait	104	2011	KWT	Middle East & North Africa	4	High income: nonOECD	4	2	1.7407e+11	269487	1856503	66	5479000003	101.89	25.8827	12.5043	14.4342	4.18965	22.4242	4.6239
Kuwait	104	2012	KWT	Middle East & North Africa	4	High income: nonOECD	4	2	1.74161e+11	272380	1985038	63	5479000004	97.8147	25.8832	12.515	14.5011	4.14313	22.4242	4.58307
Kuwait	104	2013	KWT	Middle East & North Africa	4	High income: nonOECD	4	2	1.62631e+11	276911	2100763	72	5479000005	94.7633	25.8148	12.5315	14.5578	4.27667	22.4242	4.55138
Kuwait	104	2014	KWT	Middle East & North Africa	4	High income: nonOECD	4	2	1.14567e+11	294772	2194085	62	5479000006	102.327	25.4644	12.594	14.6013	4.12713	22.4242	4.62817
Kuwait	104	2015	KWT	Middle East & North Africa	4	High income: nonOECD	4	2	1.10912e+11	308174	2229107	62	5479000007	103.456	25.432	12.6384	14.6171	4.12713	22.4242	4.63915
Kuwait	104	2016	KWT	Middle East & North Africa	4	High income: nonOECD	4	2	1.20126e+11	317907	2253095	66	5479000008	103.456	25.5118	12.6695	14.6278	4.18965	22.4242	4.63915
Lebanon	106	2000	LBN	Middle East & North Africa	4	Upper middle income	3	9	1.76498e+10	295278	1073013	87	5527000000000	16.4062	23.594	12.5957	13.886	4.46591	29.3407	2.79766
Lebanon	106	2001	LBN	Middle East & North Africa	4	Upper middle income	3	9	1.91522e+10	308464	1136138	87	5601000000000	16.2444	23.6757	12.6394	13.9431	4.46591	29.354	2.78775
Lebanon	106	2002	LBN	Middle East & North Africa	4	Upper middle income	3	9	2.00829e+10	318270	1207228	87	5991000000000	18.5275	23.7231	12.6707	14.0038	4.46591	29.4213	2.91926
Lebanon	106	2003	LBN	Middle East & North Africa	4	Upper middle income	3	9	2.11455e+10	325809	1270451	87	7.19993e+12	17.2077	23.7747	12.6941	14.0549	4.46591	29.6051	2.84536
Lebanon	106	2004	LBN	Middle East & North Africa	4	Upper middle income	3	9	2.149e+10	329253	1328018	87	7.19501e+12	16.6535	23.7909	12.7046	14.0992	4.46591	29.6044	2.81262
Lebanon	106	2005	LBN	Middle East & North Africa	4	Upper middle income	3	9	2.20487e+10	331268	1370840	87	7.3522e+12	14.792	23.8165	12.7107	14.1309	4.46591	29.626	2.69409
Lebanon	106	2006	LBN	Middle East & North Africa	4	Upper middle income	3	9	2.48735e+10	332242	1402776	87	9.26124e+12	13.7528	23.9371	12.7136	14.154	4.46591	29.8569	2.62124
Lebanon	106	2007	LBN	Middle East & North Africa	4	Upper middle income	3	9	2.92275e+10	327716	1420377	87	1.21106e+13	17.4261	24.0984	12.6999	14.1664	4.46591	30.1251	2.85797
Lebanon	106	2008	LBN	Middle East & North Africa	4	Upper middle income	3	9	3.54773e+10	328484	1452057	87	1.51043e+13	20.9705	24.2922	12.7022	14.1885	4.46591	30.346	3.04312
Lebanon	106	2009	LBN	Middle East & North Africa	4	Upper middle income	3	9	3.84196e+10	326513	1512726	87	1.46573e+13	20.0152	24.3718	12.6962	14.2294	4.46591	30.316	2.99649
Lebanon	106	2010	LBN	Middle East & North Africa	4	Upper middle income	3	9	4.00757e+10	326777	1609331	87	1.543e+13	20.2641	24.414	12.697	14.2913	4.46591	30.3673	3.00885
Lebanon	106	2011	LBN	Middle East & North Africa	4	Upper middle income	3	9	4.40473e+10	328684	1731672	87	1.63859e+13	22.3688	24.5085	12.7029	14.3646	4.46591	30.4274	3.10767
Lebanon	106	2012	LBN	Middle East & North Africa	4	Upper middle income	3	9	4.64714e+10	331665	1866383	87	1.881e+13	22.1964	24.5621	12.7119	14.4395	4.46591	30.5654	3.09993
Lebanon	106	2013	LBN	Middle East & North Africa	4	Upper middle income	3	9	4.85246e+10	315371	1987964	87	1.70213e+13	23.7038	24.6053	12.6615	14.5026	4.46591	30.4655	3.16564
Lebanon	106	2014	LBN	Middle East & North Africa	4	Upper middle income	3	9	4.99103e+10	322488	2086580	87	1.55496e+13	21.2692	24.6335	12.6838	14.551	4.46591	30.3751	3.05726
Lebanon	106	2015	LBN	Middle East & North Africa	4	Upper middle income	3	9	5.14839e+10	329851	2164392	87	1.57383e+13	19.7574	24.6645	12.7064	14.5877	4.46591	30.3871	2.98353
Lebanon	106	2016	LBN	Middle East & North Africa	4	Upper middle income	3	9	5.3577e+10	336139	2207590	87	1.61334e+13	19.7574	24.7044	12.7253	14.6074	4.46591	30.4119	2.98353
Liberia	107	2000	LBR	Sub-Saharan Africa	7	Low income	1	9	906000000	132224	937422	87	236499000	0.48465	20.6245	11.7923	13.7509	4.46591	19.2815	-0.724328
Liberia	107	2001	LBR	Sub-Saharan Africa	7	Low income	1	9	927000000	132225	960233	87	241976000	0.48231	20.6475	11.7923	13.7749	4.46591	19.3043	-0.729168
Liberia	107	2002	LBR	Sub-Saharan Africa	7	Low income	1	9	748000000	132226	987897	87	178009600	0.51811	20.4329	11.7923	13.8033	4.46591	18.9973	-0.657568
Liberia	107	2003	LBR	Sub-Saharan Africa	7	Low income	1	9	897000000	132227	1008647	87	190851100	0.60374	20.6146	11.7923	13.8241	4.46591	19.067	-0.504612
Liberia	107	2004	LBR	Sub-Saharan Africa	7	Low income	1	9	949000000	132228	1036581	87	184623600	0.71047	20.6709	11.7923	13.8514	4.46591	19.0338	-0.341829
Liberia	107	2005	LBR	Sub-Saharan Africa	7	Low income	1	9	1119000000	132229	1073418	87	2.17694e+08	0.73113	20.8357	11.7923	13.8864	4.46591	19.1986	-0.313164
Liberia	107	2006	LBR	Sub-Saharan Africa	7	Low income	1	9	1373000000	132230	1117608	87	2.67102e+08	0.64969	21.0403	11.7923	13.9267	4.46591	19.4031	-0.43126
Liberia	107	2007	LBR	Sub-Saharan Africa	7	Low income	1	9	1.726e+09	158242	1166724	87	336594800	0.55339	21.2691	11.9719	13.9697	4.46591	19.6344	-0.591692
Liberia	107	2008	LBR	Sub-Saharan Africa	7	Low income	1	9	1.768e+09	182874	1216047	87	343957600	0.5083	21.2931	12.1166	14.0111	4.46591	19.656	-0.676683
Liberia	107	2009	LBR	Sub-Saharan Africa	7	Low income	1	9	1.998e+09	182874	1261702	87	388703600	0.78314	21.4154	12.1166	14.048	4.46591	19.7783	-0.244444
Liberia	107	2010	LBR	Sub-Saharan Africa	7	Low income	1	9	2398000000	220078	1301265	87	466519200	0.88098	21.5979	12.3017	14.0788	4.46591	19.9608	-0.12672
Liberia	107	2011	LBR	Sub-Saharan Africa	7	Low income	1	9	2.721e+09	220079	1337437	87	5.29352e+08	1.0114	21.7243	12.3017	14.1063	4.46591	20.0872	0.0113355
Liberia	107	2012	LBR	Sub-Saharan Africa	7	Low income	1	9	3067000000	220080	1371357	87	596666600	0.93545	21.844	12.3017	14.1313	4.46591	20.2069	-0.0667276
Liberia	107	2013	LBR	Sub-Saharan Africa	7	Low income	1	9	3144000000	220081	1408295	87	612869200	0.90172	21.8688	12.3018	14.1579	4.46591	20.2337	-0.103451
Liberia	107	2014	LBR	Sub-Saharan Africa	7	Low income	1	9	3177000000	220082	1447262	87	640398200	0.91288	21.8792	12.3018	14.1852	4.46591	20.2776	-0.0911508
Liberia	107	2015	LBR	Sub-Saharan Africa	7	Low income	1	9	3.27783e+09	220083	1488158	87	658320000	0.96903	21.9104	12.3018	14.213	4.46591	20.3052	-0.0314597
Liberia	107	2016	LBR	Sub-Saharan Africa	7	Low income	1	9	3285455000	220084	1532902	87	6.73063e+08	0.96903	21.9128	12.3018	14.2427	4.46591	20.3273	-0.0314597
Libya	108	2000	LBY	Middle East & North Africa	4	Upper middle income	3	9	3.41101e+10	220084	1843399	24	2158000000	47.7738	24.2529	12.3018	14.4271	3.17805	21.4924	3.86648
Libya	108	2001	LBY	Middle East & North Africa	4	Upper middle income	3	9	2.04819e+10	641145	1904567	45	3366000000	47.4722	23.7428	13.371	14.4598	3.80666	21.937	3.86014
Libya	108	2002	LBY	Middle East & North Africa	4	Upper middle income	3	9	26265625000	619940	1976040	31	3.00849e+09	48.781	23.9915	13.3374	14.4966	3.43399	21.8247	3.88734
Libya	108	2003	LBY	Middle East & North Africa	4	Upper middle income	3	9	3.31223e+10	619941	2043907	52	6011614000	49.9558	24.2235	13.3374	14.5304	3.95124	22.517	3.91114
Libya	108	2004	LBY	Middle East & North Africa	4	Upper middle income	3	9	4.73341e+10	619942	2116427	39	9393811700	51.6963	24.5805	13.3374	14.5652	3.66356	22.9633	3.94539
Libya	108	2005	LBY	Middle East & North Africa	4	Upper middle income	3	9	5.49619e+10	619943	2178032	48	14966100000	52.6663	24.7299	13.3374	14.5939	3.8712	23.4291	3.96398
Libya	108	2006	LBY	Middle East & North Africa	4	Upper middle income	3	9	6.75162e+10	619944	2238226	48	21900000000	49.3397	24.9356	13.3374	14.6212	3.8712	23.8098	3.89873
Libya	108	2007	LBY	Middle East & North Africa	4	Upper middle income	3	9	8.71404e+10	619945	2291440	48	31806000000	55.3415	25.1908	13.3374	14.6447	3.8712	24.1829	4.01352
Libya	108	2008	LBY	Middle East & North Africa	4	Upper middle income	3	9	6.30283e+10	619946	2334799	54	31806000001	57.1956	24.8668	13.3374	14.6634	3.98898	24.1829	4.04648
Libya	108	2009	LBY	Middle East & North Africa	4	Upper middle income	3	9	7.47734e+10	619947	2375376	57	31806000002	61.1216	25.0377	13.3374	14.6807	4.04305	24.1829	4.11287
Libya	108	2010	LBY	Middle East & North Africa	4	Upper middle income	3	9	3.46994e+10	619948	2328781	65	31806000003	39.2646	24.27	13.3374	14.6609	4.17439	24.1829	3.67032
Libya	108	2011	LBY	Middle East & North Africa	4	Upper middle income	3	9	8.18737e+10	619949	2372530	64	31806000004	52.4087	25.1284	13.3374	14.6795	4.15888	24.1829	3.95907
Libya	108	2012	LBY	Middle East & North Africa	4	Upper middle income	3	9	6.55029e+10	619950	2346067	57	31806000005	56.0023	24.9054	13.3374	14.6683	4.04305	24.1829	4.02539
Libya	108	2013	LBY	Middle East & North Africa	4	Upper middle income	3	9	4.11427e+10	619951	2325988	37	31806000006	56.7279	24.4403	13.3374	14.6597	3.61092	24.1829	4.03827
Libya	108	2014	LBY	Middle East & North Africa	4	Upper middle income	3	9	2.78421e+10	619952	2332698	42	31806000007	52.1646	24.0498	13.3374	14.6625	3.73767	24.1829	3.9544
Libya	108	2015	LBY	Middle East & North Africa	4	Upper middle income	3	9	2.62217e+10	619953	2363336	50	31806000008	51.3104	23.9899	13.3374	14.6756	3.91202	24.1829	3.93789
Libya	108	2016	LBY	Middle East & North Africa	4	Upper middle income	3	9	3.81077e+10	619954	2403125	53	31806000009	51.3104	24.3637	13.3374	14.6923	3.97029	24.1829	3.93789
Sri Lanka	111	2000	LKA	South Asia	6	Lower middle income	2	9	1.57498e+10	2419496	7907981	81	309644000000	10.3273	23.4801	14.6991	15.8834	4.39445	26.4587	2.33479
Sri Lanka	111	2001	LKA	South Asia	6	Lower middle income	2	9	1.65365e+10	2298061	7984113	83	317535926900	10.9467	23.5288	14.6476	15.893	4.41884	26.4839	2.39304
Sri Lanka	111	2002	LKA	South Asia	6	Lower middle income	2	9	1.88818e+10	2273691	8056471	86	3.65194e+11	10.9521	23.6615	14.6369	15.902	4.45435	26.6237	2.39353
Sri Lanka	111	2003	LKA	South Asia	6	Lower middle income	2	9	2.06625e+10	2285680	8123334	73	473323000000	12.1462	23.7516	14.6422	15.9103	4.29046	26.883	2.49702
Sri Lanka	111	2004	LKA	South Asia	6	Lower middle income	2	9	2.44058e+10	2331387	8183016	91	573263000000	11.9352	23.9181	14.662	15.9176	4.51086	27.0746	2.47949
Sri Lanka	111	2005	LKA	South Asia	6	Lower middle income	2	9	2.82798e+10	2225785	8231291	86	730910000000	11.7937	24.0654	14.6156	15.9235	4.45435	27.3176	2.46757
Sri Lanka	111	2006	LKA	South Asia	6	Lower middle income	2	9	3.23502e+10	2225785	8273940	89	884688000000	12.1513	24.1999	14.6156	15.9286	4.48864	27.5085	2.49744
Sri Lanka	111	2007	LKA	South Asia	6	Lower middle income	2	9	4.07138e+10	2299021	8310608	83	1115310000000	11.9878	24.4298	14.648	15.933	4.41884	27.7402	2.48389
Sri Lanka	111	2008	LKA	South Asia	6	Lower middle income	2	9	4.20662e+10	2236238	8341363	86	1147440000000	12.9435	24.4625	14.6203	15.9367	4.45435	27.7686	2.56059
Sri Lanka	111	2009	LKA	South Asia	6	Lower middle income	2	9	5.67257e+10	2390895	8242391	86	1522846956200	13.0503	24.7615	14.6872	15.9248	4.45435	28.0516	2.56881
Sri Lanka	111	2010	LKA	South Asia	6	Lower middle income	2	9	6.52928e+10	2423059	8250892	61	1896225408000	14.8866	24.9021	14.7005	15.9258	4.11087	28.2709	2.70046
Sri Lanka	111	2011	LKA	South Asia	6	Lower middle income	2	9	6.84344e+10	2442226	8172455	63	2533056380400	15.7757	24.9491	14.7084	15.9163	4.14313	28.5604	2.75847
Sri Lanka	111	2012	LKA	South Asia	6	Lower middle income	2	9	7.43178e+10	2455779	8498965	54	2809789350300	15.2533	25.0316	14.714	15.9555	3.98898	28.6641	2.7248
Sri Lanka	111	2013	LKA	South Asia	6	Lower middle income	2	9	7.93564e+10	2417378	8449225	47	2874377365100	18.1589	25.0972	14.6982	15.9496	3.85015	28.6869	2.89916
Sri Lanka	111	2014	LKA	South Asia	6	Lower middle income	2	9	8.06041e+10	2480226	8519572	39	2814288464300	20.7134	25.1128	14.7239	15.9579	3.66356	28.6657	3.03078
Sri Lanka	111	2015	LKA	South Asia	6	Lower middle income	2	9	8.17874e+10	2508270	8630101	45	3.17578e+12	21.9507	25.1274	14.7351	15.9708	3.80666	28.7866	3.0888
Sri Lanka	111	2016	LKA	South Asia	6	Lower middle income	2	9	8.73572e+10	2548958	8724539	54	3502123875500	21.9507	25.1933	14.7512	15.9817	3.98898	28.8844	3.0888
Lesotho	112	2000	LSO	Sub-Saharan Africa	7	Lower middle income	2	9	8.25707e+08	77919	811660	60	2709025094	1.876	20.5318	11.2634	13.6068	4.09434	21.7199	0.629142
Lesotho	112	2001	LSO	Sub-Saharan Africa	7	Lower middle income	2	9	7.75781e+08	81128	816296	71	2709025095	1.9053	20.4694	11.3038	13.6125	4.26268	21.7199	0.644639
Lesotho	112	2002	LSO	Sub-Saharan Africa	7	Lower middle income	2	9	1.15783e+09	83104	821365	73	2709025096	1.9309	20.8698	11.3278	13.6187	4.29046	21.7199	0.657986
Lesotho	112	2003	LSO	Sub-Saharan Africa	7	Lower middle income	2	9	1.51124e+09	88142	826360	68	2709025097	1.9822	21.1362	11.3867	13.6248	4.21951	21.7199	0.684207
Lesotho	112	2004	LSO	Sub-Saharan Africa	7	Lower middle income	2	9	1.68235e+09	93096	831035	73	2709025098	2.0115	21.2435	11.4414	13.6304	4.29046	21.7199	0.698881
Lesotho	112	2005	LSO	Sub-Saharan Africa	7	Lower middle income	2	9	1.80011e+09	94545	838305	67	2709025099	2.0372	21.3111	11.4568	13.6391	4.20469	21.7199	0.711576
Lesotho	112	2006	LSO	Sub-Saharan Africa	7	Lower middle income	2	9	1.71626e+09	97936	844833	68	2709025100	2.0738	21.2634	11.4921	13.6469	4.21951	21.7199	0.729383
Lesotho	112	2007	LSO	Sub-Saharan Africa	7	Lower middle income	2	9	1.75853e+09	103317	851224	71	3.744e+09	2.1251	21.2877	11.5456	13.6544	4.26268	22.0434	0.753819
Lesotho	112	2008	LSO	Sub-Saharan Africa	7	Lower middle income	2	9	1.7732e+09	111480	858184	72	4062725800	2.2167	21.2961	11.6216	13.6626	4.27667	22.1251	0.79602
Lesotho	112	2009	LSO	Sub-Saharan Africa	7	Lower middle income	2	9	2.36161e+09	123307	865986	74	4643249500	2.2753	21.5826	11.7224	13.6716	4.30407	22.2587	0.822112
Lesotho	112	2010	LSO	Sub-Saharan Africa	7	Lower middle income	2	9	2.78795e+09	128172	874345	76	5.09361e+09	2.3303	21.7486	11.7611	13.6812	4.33073	22.3513	0.845997
Lesotho	112	2011	LSO	Sub-Saharan Africa	7	Lower middle income	2	9	2.67848e+09	127852	883647	68	7.09156e+09	2.4036	21.7085	11.7586	13.6918	4.21951	22.6822	0.876968
Lesotho	112	2012	LSO	Sub-Saharan Africa	7	Lower middle income	2	9	2.52601e+09	127121	893696	69	6838152300	2.4329	21.6499	11.7529	13.7031	4.23411	22.6458	0.889084
Lesotho	112	2013	LSO	Sub-Saharan Africa	7	Lower middle income	2	9	2.61457e+09	128473	909529	69	7754428700	2.4659	21.6844	11.7635	13.7207	4.23411	22.7715	0.902557
Lesotho	112	2014	LSO	Sub-Saharan Africa	7	Lower middle income	2	9	2.51031e+09	128701	926235	69	8.32999e+09	2.4847	21.6437	11.7652	13.7389	4.23411	22.8431	0.910152
Lesotho	112	2015	LSO	Sub-Saharan Africa	7	Lower middle income	2	9	2.32342e+09	128780	942650	64	8.07284e+09	2.4619	21.5663	11.7659	13.7565	4.15888	22.8118	0.900933
Lesotho	112	2016	LSO	Sub-Saharan Africa	7	Lower middle income	2	9	2.57827e+09	133639	959001	62	8.07284e+09	2.4619	21.6704	11.8029	13.7736	4.12713	22.8118	0.900933
Lithuania	113	2000	LTU	Europe & Central Asia	2	High income: nonOECD	4	2	1.22525e+10	392600	1643903	34	2912037100	12.4961	23.229	12.8805	14.3126	3.52636	21.7921	2.52542
Lithuania	113	2001	LTU	Europe & Central Asia	2	High income: nonOECD	4	2	1.42784e+10	405180	1625856	46	3145898000	12.6024	23.382	12.9121	14.3015	3.82864	21.8694	2.53389
Lithuania	113	2002	LTU	Europe & Central Asia	2	High income: nonOECD	4	2	1.88026e+10	410978	1683859	55	3590279900	12.5919	23.6573	12.9263	14.3366	4.00733	22.0015	2.53305
Lithuania	113	2003	LTU	Europe & Central Asia	2	High income: nonOECD	4	2	2.26499e+10	393106	1594102	47	4175998900	13.1673	23.8434	12.8818	14.2818	3.85015	22.1526	2.57774
Lithuania	113	2004	LTU	Europe & Central Asia	2	High income: nonOECD	4	2	2.61256e+10	385238	1553537	43	4911380300	14.0893	23.9862	12.8616	14.256	3.7612	22.3148	2.64542
Lithuania	113	2005	LTU	Europe & Central Asia	2	High income: nonOECD	4	2	3.02161e+10	372496	1511805	49	6242901200	14.403	24.1316	12.828	14.2288	3.89182	22.5547	2.66744
Lithuania	113	2006	LTU	Europe & Central Asia	2	High income: nonOECD	4	2	3.97382e+10	356202	1511341	53	8298672300	15.7633	24.4056	12.7833	14.2285	3.97029	22.8394	2.75768
Lithuania	113	2007	LTU	Europe & Central Asia	2	High income: nonOECD	4	2	4.78506e+10	339612	1512342	49	8513320400	15.0798	24.5913	12.7356	14.2292	3.89182	22.8649	2.71336
Lithuania	113	2008	LTU	Europe & Central Asia	2	High income: nonOECD	4	2	3.74407e+10	321500	1522388	51	4810519500	12.828	24.346	12.6808	14.2358	3.93183	22.2941	2.55163
Lithuania	113	2009	LTU	Europe & Central Asia	2	High income: nonOECD	4	2	3.71205e+10	304581	1503797	51	4726298800	13.7126	24.3374	12.6267	14.2235	3.93183	22.2764	2.61832
Lithuania	113	2010	LTU	Europe & Central Asia	2	High income: nonOECD	4	2	4.34769e+10	288038	1495317	53	5781113200	14.0666	24.4955	12.5708	14.2178	3.97029	22.4779	2.6438
Lithuania	113	2011	LTU	Europe & Central Asia	2	High income: nonOECD	4	2	4.28482e+10	271099	1484614	52	5788032700	14.1337	24.4809	12.5102	14.2107	3.95124	22.4791	2.64856
Lithuania	113	2012	LTU	Europe & Central Asia	2	High income: nonOECD	4	2	4.64173e+10	265452	1473510	49	6454876700	13.1063	24.5609	12.4892	14.2032	3.89182	22.5881	2.57309
Lithuania	113	2013	LTU	Europe & Central Asia	2	High income: nonOECD	4	2	4.85164e+10	250389	1481405	48	6905489200	12.8747	24.6052	12.4308	14.2085	3.8712	22.6556	2.55526
Lithuania	113	2014	LTU	Europe & Central Asia	2	High income: nonOECD	4	2	4.15086e+10	237917	1470307	44	7325219200	13.1416	24.4492	12.3797	14.201	3.78419	22.7146	2.57578
Lithuania	113	2015	LTU	Europe & Central Asia	2	High income: nonOECD	4	2	4.2773e+10	226428	1481027	46	7314199800	13.1575	24.4792	12.3302	14.2082	3.82864	22.7131	2.57699
Lithuania	113	2016	LTU	Europe & Central Asia	2	High income: nonOECD	4	2	4.71683e+10	226428	1458336	48	7880394900	13.1575	24.577	12.3302	14.1928	3.8712	22.7876	2.57699
Luxembourg	114	2000	LUX	Europe & Central Asia	2	High income: OECD	4	1	2.12724e+10	22434	189068	87	5114570000	9.1661	23.7807	10.0183	12.1499	4.46591	22.3554	2.21551
Luxembourg	114	2001	LUX	Europe & Central Asia	2	High income: OECD	4	1	2.36163e+10	22725	194924	87	5260289000	9.9422	23.8852	10.0312	12.1804	4.46591	22.3835	2.29679
Luxembourg	114	2002	LUX	Europe & Central Asia	2	High income: OECD	4	1	2.95573e+10	23158	195020	87	5336138000	10.4116	24.1096	10.0501	12.1809	4.46591	22.3978	2.34292
Luxembourg	114	2003	LUX	Europe & Central Asia	2	High income: OECD	4	1	3.46853e+10	23839	201394	87	5683345000	11.7852	24.2696	10.0791	12.213	4.46591	22.4608	2.46684
Luxembourg	114	2004	LUX	Europe & Central Asia	2	High income: OECD	4	1	3.73474e+10	24611	207425	87	5736947000	12.0484	24.3435	10.1109	12.2425	4.46591	22.4702	2.48893
Luxembourg	114	2005	LUX	Europe & Central Asia	2	High income: OECD	4	1	4.24143e+10	25456	213162	87	5954184000	11.8793	24.4708	10.1447	12.2698	4.46591	22.5074	2.4748
Luxembourg	114	2006	LUX	Europe & Central Asia	2	High income: OECD	4	1	5.08881e+10	26366	215802	87	6847080000	11.2688	24.6529	10.1798	12.2821	4.46591	22.6471	2.42204
Luxembourg	114	2007	LUX	Europe & Central Asia	2	High income: OECD	4	1	5.58497e+10	27306	220410	87	7727751000	11.1323	24.7459	10.2149	12.3032	4.46591	22.7681	2.40985
Luxembourg	114	2008	LUX	Europe & Central Asia	2	High income: OECD	4	1	5.13705e+10	27306	234318	87	6805700000	10.5885	24.6623	10.2149	12.3644	4.46591	22.641	2.35977
Luxembourg	114	2009	LUX	Europe & Central Asia	2	High income: OECD	4	1	5.32125e+10	29669	237903	87	7074578000	11.1543	24.6976	10.2979	12.3796	4.46591	22.6798	2.41183
Luxembourg	114	2010	LUX	Europe & Central Asia	2	High income: OECD	4	1	6.00046e+10	29932	243419	87	8278458000	11.0504	24.8177	10.3067	12.4025	4.46591	22.8369	2.40247
Luxembourg	114	2011	LUX	Europe & Central Asia	2	High income: OECD	4	1	5.6678e+10	30712	255227	87	8894346000	10.7881	24.7607	10.3324	12.4499	4.46591	22.9087	2.37844
Luxembourg	114	2012	LUX	Europe & Central Asia	2	High income: OECD	4	1	6.17394e+10	31644	263259	87	9073341000	10.2333	24.8462	10.3623	12.4809	4.46591	22.9286	2.32565
Luxembourg	114	2013	LUX	Europe & Central Asia	2	High income: OECD	4	1	6.63273e+10	31980	273796	87	9509701000	9.7575	24.9179	10.3729	12.5201	4.46591	22.9756	2.27804
Luxembourg	114	2014	LUX	Europe & Central Asia	2	High income: OECD	4	1	5.77845e+10	31461	282755	87	9005634000	9.2597	24.78	10.3565	12.5523	4.46591	22.9211	2.22567
Luxembourg	114	2015	LUX	Europe & Central Asia	2	High income: OECD	4	1	5.86313e+10	31894	281982	87	9112359000	9.003	24.7945	10.3702	12.5496	4.46591	22.9329	2.19756
Luxembourg	114	2016	LUX	Europe & Central Asia	2	High income: OECD	4	1	6.24045e+10	31894	289930	87	9440905000	9.003	24.8569	10.3702	12.5774	4.46591	22.9683	2.19756
Latvia	115	2000	LVA	Europe & Central Asia	2	High income: nonOECD	4	2	8.35025e+09	234184	1090875	87	2041210000	7.5163	22.8456	12.3639	13.9025	4.46591	21.4368	2.01707
Latvia	115	2001	LVA	Europe & Central Asia	2	High income: nonOECD	4	2	9.54644e+09	238066	1115201	87	2061557000	7.5429	22.9794	12.3803	13.9245	4.46591	21.4467	2.02061
Latvia	115	2002	LVA	Europe & Central Asia	2	High income: nonOECD	4	2	1.17484e+10	236949	1096875	87	2367125000	7.7407	23.187	12.3756	13.908	4.46591	21.5849	2.04649
Latvia	115	2003	LVA	Europe & Central Asia	2	High income: nonOECD	4	2	1.43733e+10	235289	1098381	87	3191170000	7.751	23.3886	12.3686	13.9093	4.46591	21.8837	2.04782
Latvia	115	2004	LVA	Europe & Central Asia	2	High income: nonOECD	4	2	1.69225e+10	231474	1093769	87	4251995000	7.8352	23.5519	12.3522	13.9051	4.46591	22.1707	2.05863
Latvia	115	2005	LVA	Europe & Central Asia	2	High income: nonOECD	4	2	2.1447e+10	220026	1119655	87	5841435000	8.3333	23.7889	12.3015	13.9285	4.46591	22.4882	2.12026
Latvia	115	2006	LVA	Europe & Central Asia	2	High income: nonOECD	4	2	3.09014e+10	158822	1136064	87	8221958000	8.6551	24.1541	11.9755	13.9431	4.46591	22.8301	2.15815
Latvia	115	2007	LVA	Europe & Central Asia	2	High income: nonOECD	4	2	3.5596e+10	147164	1150616	87	7804638000	8.2187	24.2955	11.8993	13.9558	4.46591	22.778	2.10641
Latvia	115	2008	LVA	Europe & Central Asia	2	High income: nonOECD	4	2	2.61699e+10	122330	1106702	87	4243763000	7.4807	23.9879	11.7145	13.9169	4.46591	22.1687	2.01233
Latvia	115	2009	LVA	Europe & Central Asia	2	High income: nonOECD	4	2	2.37574e+10	112603	1062906	87	3478294000	8.647	23.8912	11.6316	13.8765	4.46591	21.9698	2.15721
Latvia	115	2010	LVA	Europe & Central Asia	2	High income: nonOECD	4	2	2.82236e+10	102913	1036403	87	4502323000	7.8827	24.0634	11.5416	13.8513	4.46591	22.2279	2.06467
Latvia	115	2011	LVA	Europe & Central Asia	2	High income: nonOECD	4	2	2.812e+10	93230	1041714	87	5551234000	7.5839	24.0597	11.4428	13.8564	4.46591	22.4373	2.02603
Latvia	115	2012	LVA	Europe & Central Asia	2	High income: nonOECD	4	2	3.02547e+10	98502	1021228	87	5291026000	7.4236	24.1329	11.4978	13.8365	4.46591	22.3893	2.00466
Latvia	115	2013	LVA	Europe & Central Asia	2	High income: nonOECD	4	2	3.1335e+10	94676	1007309	87	5337310000	7.2388	24.168	11.4582	13.8228	4.46591	22.398	1.97946
Latvia	115	2014	LVA	Europe & Central Asia	2	High income: nonOECD	4	2	2.69729e+10	92547	1011063	87	5384460000	7.3337	24.0181	11.4355	13.8265	4.46591	22.4068	1.99248
Latvia	115	2015	LVA	Europe & Central Asia	2	High income: nonOECD	4	2	2.75715e+10	93146	1008672	87	4537752000	7.2636	24.04	11.4419	13.8241	4.46591	22.2357	1.98288
Latvia	115	2016	LVA	Europe & Central Asia	2	High income: nonOECD	4	2	3.02645e+10	93146	995283	87	5351133000	7.2636	24.1332	11.4419	13.8108	4.46591	22.4006	1.98288
Morocco	118	2000	JUL	Middle East & North Africa	4	Lower middle income	2	9	3.94596e+10	1503534	9952465	87	1.15314e+11	37.4259	24.3985	14.2233	16.1133	4.46591	25.4709	3.62236
Morocco	118	2001	AUG	Middle East & North Africa	4	Lower middle income	2	9	4.22368e+10	1585744	10088084	87	1.22557e+11	38.074	24.4666	14.2766	16.1269	4.46591	25.5318	3.63953
Morocco	118	2002	SEP	Middle East & North Africa	4	Lower middle income	2	9	5.20641e+10	1651960	10364550	87	1.29243e+11	37.4954	24.6757	14.3175	16.1539	4.46591	25.585	3.62422
Morocco	118	2003	OCT	Middle East & North Africa	4	Lower middle income	2	9	5.9626e+10	1764785	10587149	87	1.44314e+11	43.3622	24.8114	14.3835	16.1752	4.46591	25.6953	3.76959
Morocco	118	2004	NOV	Middle East & North Africa	4	Lower middle income	2	9	6.2343e+10	1834766	10736525	87	157438893200	45.5251	24.8559	14.4224	16.1892	4.46591	25.7823	3.81826
Morocco	118	2005	DEC	Middle East & North Africa	4	Lower middle income	2	9	6.86408e+10	1942531	10844449	87	1.76105e+11	47.3908	24.9522	14.4795	16.1992	4.46591	25.8943	3.85843
Morocco	118	2006	JAN	Middle East & North Africa	4	Lower middle income	2	9	7.90413e+10	2051554	11011050	87	208216000000	50.2304	25.0932	14.5341	16.2144	4.46591	26.0618	3.91662
Morocco	118	2007	FEB	Middle East & North Africa	4	Lower middle income	2	9	9.25073e+10	2114335	11151236	87	246757000000	52.861	25.2506	14.5643	16.2271	4.46591	26.2317	3.96767
Morocco	118	2008	MAR	Middle East & North Africa	4	Lower middle income	2	9	9.28973e+10	2189785	11354732	87	236985000000	52.5903	25.2548	14.5993	16.2451	4.46591	26.1913	3.96253
Morocco	118	2009	APR	Middle East & North Africa	4	Lower middle income	2	9	9.32167e+10	2246470	11552940	87	240536000000	56.2	25.2582	14.6249	16.2625	4.46591	26.2061	4.02892
Morocco	118	2010	MAY	Middle East & North Africa	4	Lower middle income	2	9	1.0137e+11	2329039	11751089	87	258285000000	57.6974	25.342	14.661	16.2795	4.46591	26.2773	4.05521
Morocco	118	2011	JUN	Middle East & North Africa	4	Lower middle income	2	9	9.82663e+10	2398636	11795977	87	276390000000	62.4833	25.3109	14.6904	16.2833	4.46591	26.3451	4.1349
Morocco	118	2012	JUL	Middle East & North Africa	4	Lower middle income	2	9	1.06826e+11	2501740	12003223	87	276496000000	58.8304	25.3945	14.7325	16.3007	4.46591	26.3455	4.07466
Morocco	118	2013	AUG	Middle East & North Africa	4	Lower middle income	2	9	1.10081e+11	2552288	12198022	87	276237000000	59.6248	25.4245	14.7525	16.3168	4.46591	26.3445	4.08807
Morocco	118	2014	SEP	Middle East & North Africa	4	Lower middle income	2	9	1.0118e+11	2547399	12357082	87	280271000000	61.0432	25.3402	14.7506	16.3297	4.46591	26.359	4.11158
Morocco	118	2015	SEP	Middle East & North Africa	4	Lower middle income	2	9	1.03345e+11	2566176	12541812	87	303237000000	61.2857	25.3613	14.7579	16.3446	4.46591	26.4378	4.11555
Morocco	118	2016	SEP	Middle East & North Africa	4	Lower middle income	2	9	1.09709e+11	2618943	12714484	87	302226000000	61.2857	25.4211	14.7783	16.3583	4.46591	26.4344	4.11555
Moldova	120	2000	MDA	Europe & Central Asia	2	Lower middle income	2	9	1.48067e+09	390614	1422109	87	3189965000	3.7866	21.1158	12.8755	14.1677	4.46591	21.8833	1.33147
Moldova	120	2001	MDA	Europe & Central Asia	2	Lower middle income	2	9	1.66182e+09	390917	1428249	87	3681781000	4.0517	21.2312	12.8763	14.172	4.46591	22.0267	1.39914
Moldova	120	2002	MDA	Europe & Central Asia	2	Lower middle income	2	9	1.9809e+09	387943	1437348	87	5.12727e+09	4.4043	21.4068	12.8686	14.1783	4.46591	22.3578	1.48258
Moldova	120	2003	MDA	Europe & Central Asia	2	Lower middle income	2	9	2.59823e+09	377055	1447656	87	6.78685e+09	4.6134	21.6781	12.8401	14.1855	4.46591	22.6383	1.52897
Moldova	120	2004	MDA	Europe & Central Asia	2	Lower middle income	2	9	2.98834e+09	359881	1420404	87	9.25793e+09	4.9378	21.818	12.7935	14.1665	4.46591	22.9487	1.59692
Moldova	120	2005	MDA	Europe & Central Asia	2	Lower middle income	2	9	3.40827e+09	343474	1386049	87	12691495000	5.0297	21.9495	12.7469	14.142	4.46591	23.2642	1.61536
Moldova	120	2006	MDA	Europe & Central Asia	2	Lower middle income	2	9	4.40115e+09	330583	1350396	87	18221720000	4.9786	22.2051	12.7086	14.1159	4.46591	23.6259	1.60515
Moldova	120	2007	MDA	Europe & Central Asia	2	Lower middle income	2	9	6.05481e+09	308763	1312894	87	2.13914e+10	5.1904	22.5241	12.6403	14.0877	4.46591	23.7863	1.64681
Moldova	120	2008	MDA	Europe & Central Asia	2	Lower middle income	2	9	5.43942e+09	288658	1273751	87	13654952000	4.5395	22.4169	12.573	14.0575	4.46591	23.3374	1.51282
Moldova	120	2009	MDA	Europe & Central Asia	2	Lower middle income	2	9	5.8116e+09	272106	1248999	87	1.62626e+10	4.8309	22.4831	12.5139	14.0379	4.46591	23.5121	1.57503
Moldova	120	2010	MDA	Europe & Central Asia	2	Lower middle income	2	9	7.01521e+09	255957	1261601	87	19178764000	4.9633	22.6713	12.4528	14.0479	4.46591	23.6771	1.60207
Moldova	120	2011	MDA	Europe & Central Asia	2	Lower middle income	2	9	7.28469e+09	241653	1217923	87	20864127000	4.7657	22.709	12.3953	14.0127	4.46591	23.7613	1.56144
Moldova	120	2012	MDA	Europe & Central Asia	2	Lower middle income	2	9	7.98539e+09	227404	1241366	87	2.30617e+10	4.8994	22.8009	12.3345	14.0317	4.46591	23.8614	1.58911
Moldova	120	2013	MDA	Europe & Central Asia	2	Lower middle income	2	9	7.98324e+09	214579	1236929	87	2.77067e+10	4.7442	22.8006	12.2764	14.0281	4.46591	24.0449	1.55692
Moldova	120	2014	MDA	Europe & Central Asia	2	Lower middle income	2	9	6.51289e+09	202441	1320953	87	2.95126e+10	4.9487	22.597	12.2182	14.0939	4.46591	24.1081	1.59912
Moldova	120	2015	MDA	Europe & Central Asia	2	Lower middle income	2	9	6.79573e+09	196664	1281176	87	30288761000	5.2004	22.6396	12.1893	14.0633	4.46591	24.134	1.64874
Moldova	120	2016	MDA	Europe & Central Asia	2	Lower middle income	2	9	8.12849e+09	194394	1269659	87	30288761000	5.2004	22.8186	12.1776	14.0543	4.46591	24.134	1.64874
Madagascar	121	2000	MDG	Sub-Saharan Africa	7	Low income	1	9	4.52958e+09	382474	7727910	87	1104176200000	1.7355	22.2339	12.8544	15.8603	4.46591	27.7301	0.551296
Madagascar	121	2001	MDG	Sub-Saharan Africa	7	Low income	1	9	4.39725e+09	426162	7978667	87	856969400000	1.2319	22.2042	12.9626	15.8923	4.46591	27.4767	0.208558
Madagascar	121	2002	MDG	Sub-Saharan Africa	7	Low income	1	9	5.47403e+09	436211	8237391	170	1212902000000	1.6805	22.4233	12.9859	15.9242	5.1358	27.824	0.519091
Madagascar	121	2003	MDG	Sub-Saharan Africa	7	Low income	1	9	4.36393e+09	508970	8505887	87	1906658825500	1.7894	22.1966	13.1401	15.9563	4.46591	28.2764	0.58188
Madagascar	121	2004	MDG	Sub-Saharan Africa	7	Low income	1	9	5.03929e+09	592834	8782870	87	2240324000000	1.7254	22.3405	13.2927	15.9883	4.46591	28.4376	0.545459
Madagascar	121	2005	MDG	Sub-Saharan Africa	7	Low income	1	9	5.51588e+09	698409	9135660	87	2988592376100	1.6662	22.4309	13.4566	16.0277	4.46591	28.7258	0.510546
Madagascar	121	2006	MDG	Sub-Saharan Africa	7	Low income	1	9	7.34292e+09	805437	9495141	87	4.45599e+12	1.7834	22.717	13.5991	16.0663	4.46591	29.1253	0.578522
Madagascar	121	2007	MDG	Sub-Saharan Africa	7	Low income	1	9	9.413e+09	912153	9863538	87	6483467243600	1.8686	22.9654	13.7236	16.1044	4.46591	29.5003	0.625189
Madagascar	121	2008	MDG	Sub-Saharan Africa	7	Low income	1	9	8.55036e+09	985556	10244359	87	5.81476e+12	1.7539	22.8692	13.801	16.1422	4.46591	29.3914	0.561842
Madagascar	121	2009	MDG	Sub-Saharan Africa	7	Low income	1	9	8.72994e+09	1141367	10638131	87	3790407515800	1.9383	22.89	13.9477	16.18	4.46591	28.9635	0.661811
Madagascar	121	2010	MDG	Sub-Saharan Africa	7	Low income	1	9	9.8927e+09	1288680	10958015	87	3.52781e+12	2.3146	23.0151	14.0691	16.2096	4.46591	28.8917	0.839237
Madagascar	121	2011	MDG	Sub-Saharan Africa	7	Low income	1	9	9.91978e+09	1377180	11286251	87	3.82364e+12	2.6776	23.0178	14.1355	16.2391	4.46591	28.9722	0.984921
Madagascar	121	2012	MDG	Sub-Saharan Africa	7	Low income	1	9	1.06017e+10	1405793	11611906	87	3710912165500	3.0895	23.0843	14.1561	16.2675	4.46591	28.9423	1.12801
Madagascar	121	2013	MDG	Sub-Saharan Africa	7	Low income	1	9	1.06735e+10	1466888	11931417	87	4015593864000	3.0472	23.091	14.1987	16.2947	4.46591	29.0212	1.11422
Madagascar	121	2014	MDG	Sub-Saharan Africa	7	Low income	1	9	9.74424e+09	1507452	12238232	87	3.73226e+12	3.0474	22.9999	14.2259	16.3201	4.46591	28.948	1.11429
Madagascar	121	2015	MDG	Sub-Saharan Africa	7	Low income	1	9	1.00012e+10	1529464	12618366	87	4699540915300	3.0443	23.026	14.2404	16.3507	4.46591	29.1785	1.11327
Madagascar	121	2016	MDG	Sub-Saharan Africa	7	Low income	1	9	1.14998e+10	1500905	13053653	87	5.42914e+12	3.0443	23.1656	14.2216	16.3846	4.46591	29.3228	1.11327
Maldives	122	2000	MDV	South Asia	6	Upper middle income	3	9	8.7018e+08	23086	98254	35	41230221425	0.46166	20.5842	10.047	11.4953	3.55535	24.4424	-0.772927
Maldives	122	2001	MDV	South Asia	6	Upper middle income	3	9	897031250	25069	107322	37	41230221426	0.59357	20.6146	10.1294	11.5836	3.61092	24.4424	-0.5216
Maldives	122	2002	MDV	South Asia	6	Upper middle income	3	9	1.05212e+09	27521	117329	41	41230221427	0.50563	20.7741	10.2227	11.6727	3.71357	24.4424	-0.68195
Maldives	122	2003	MDV	South Asia	6	Upper middle income	3	9	1.22683e+09	27763	128078	42	41230221428	0.66685	20.9277	10.2315	11.7604	3.73767	24.4424	-0.40519
Maldives	122	2004	MDV	South Asia	6	Upper middle income	3	9	1.16336e+09	30588	139354	40	41230221429	0.6009	20.8746	10.3284	11.8448	3.68888	24.4424	-0.509327
Maldives	122	2005	MDV	South Asia	6	Upper middle income	3	9	1.5752e+09	31298	150383	45	41230221430	0.75845	21.1776	10.3513	11.9209	3.80666	24.4424	-0.276478
Maldives	122	2006	MDV	South Asia	6	Upper middle income	3	9	1.86838e+09	31903	157306	45	41230221431	0.78043	21.3483	10.3705	11.9659	3.80666	24.4424	-0.24791
Maldives	122	2007	MDV	South Asia	6	Upper middle income	3	9	2.27165e+09	30815	164500	44	41230221432	0.84272	21.5438	10.3358	12.0107	3.78419	24.4424	-0.171121
Maldives	122	2008	MDV	South Asia	6	Upper middle income	3	9	2345294875	29040	171917	45	41230221433	0.88302	21.5757	10.2764	12.0548	3.80666	24.4424	-0.124407
Maldives	122	2009	MDV	South Asia	6	Upper middle income	3	9	2.58818e+09	27831	179485	48	41230221434	0.93432	21.6742	10.2339	12.0978	3.8712	24.4424	-0.0679363
Maldives	122	2010	MDV	South Asia	6	Upper middle income	3	9	2.77435e+09	27100	186958	50	41230221435	0.98562	21.7437	10.2073	12.1386	3.91202	24.4424	-0.0144844
Maldives	122	2011	MDV	South Asia	6	Upper middle income	3	9	2.88617e+09	25681	194529	49	41230221436	1.1102	21.7832	10.1535	12.1783	3.89182	24.4424	0.10454
Maldives	122	2012	MDV	South Asia	6	Upper middle income	3	9	3.29501e+09	24034	201956	50	41230221437	1.0919	21.9157	10.0872	12.2158	3.91202	24.4424	0.0879193
Maldives	122	2013	MDV	South Asia	6	Upper middle income	3	9	3.69735e+09	23150	208998	51	41230221438	1.3337	22.0309	10.0498	12.2501	3.93183	24.4424	0.287957
Maldives	122	2014	MDV	South Asia	6	Upper middle income	3	9	4.10942e+09	22476	212105	52	41230221439	1.4554	22.1365	10.0202	12.2648	3.95124	24.4424	0.375281
Maldives	122	2015	MDV	South Asia	6	Upper middle income	3	9	4.41406e+09	21376	213912	50	41230221440	1.4721	22.2081	9.97002	12.2733	3.91202	24.4424	0.38669
Maldives	122	2016	MDV	South Asia	6	Upper middle income	3	9	4.86555e+09	20969	220009	52	41230221441	1.4721	22.3054	9.9508	12.3014	3.95124	24.4424	0.38669
Mexico	123	2000	MEX	Latin America & Caribbean	3	Upper middle income	3	9	7.56706e+11	7943901	40703848	80	1409188493000	412.627	27.3522	15.8879	17.5218	4.38203	27.974	6.02255
Mexico	123	2001	MEX	Latin America & Caribbean	3	Upper middle income	3	9	7.72106e+11	8244426	41578562	80	1436624036000	413.973	27.3724	15.925	17.5431	4.38203	27.9933	6.0258
Mexico	123	2002	MEX	Latin America & Caribbean	3	Upper middle income	3	9	7.29336e+11	8596171	41975188	80	1556285448000	439.786	27.3154	15.9668	17.5526	4.38203	28.0733	6.08629
Mexico	123	2003	MEX	Latin America & Caribbean	3	Upper middle income	3	9	7.82241e+11	8864251	43720881	80	1807737090000	440.8	27.3854	15.9975	17.5933	4.38203	28.2231	6.08859
Mexico	123	2004	MEX	Latin America & Caribbean	3	Upper middle income	3	9	8.77476e+11	9080217	44833048	80	1979822661000	465.914	27.5003	16.0216	17.6185	4.38203	28.314	6.144
Mexico	123	2005	MEX	Latin America & Caribbean	3	Upper middle income	3	9	9.75387e+11	9281593	46406150	80	2290259224000	478.804	27.6061	16.0435	17.6529	4.38203	28.4597	6.17129
Mexico	123	2006	MEX	Latin America & Caribbean	3	Upper middle income	3	9	1.0527e+12	9446670	47576477	80	2524213323000	482.325	27.6824	16.0612	17.6778	4.38203	28.557	6.17862
Mexico	123	2007	MEX	Latin America & Caribbean	3	Upper middle income	3	9	1.10999e+12	9588558	48488143	80	2861693049000	495.305	27.7354	16.0761	17.6968	4.38203	28.6824	6.20517
Mexico	123	2008	MEX	Latin America & Caribbean	3	Upper middle income	3	9	9.00045e+11	9711334	49561825	80	2691190565000	478.389	27.5257	16.0888	17.7187	4.38203	28.621	6.17042
Mexico	123	2009	MEX	Latin America & Caribbean	3	Upper middle income	3	9	1.0578e+12	9811082	50543153	80	2884825161000	466.091	27.6872	16.099	17.7383	4.38203	28.6905	6.14438
Mexico	123	2010	MEX	Latin America & Caribbean	3	Upper middle income	3	9	1.18049e+12	9950960	51691471	80	3.2666e+12	486.503	27.797	16.1132	17.7608	4.38203	28.8148	6.18724
Mexico	123	2011	MEX	Latin America & Caribbean	3	Upper middle income	3	9	1.20109e+12	10120115	53380542	80	3612844296000	498.659	27.8143	16.13	17.793	4.38203	28.9155	6.21192
Mexico	123	2012	MEX	Latin America & Caribbean	3	Upper middle income	3	9	1.27444e+12	9042238	54293599	80	3459303525000	492.56	27.8735	16.0174	17.8099	4.38203	28.8721	6.19962
Mexico	123	2013	MEX	Latin America & Caribbean	3	Upper middle income	3	9	1.31456e+12	9473577	54835995	80	3672154645000	482.528	27.9045	16.064	17.8199	4.38203	28.9318	6.17904
Mexico	123	2014	MEX	Latin America & Caribbean	3	Upper middle income	3	9	1.17056e+12	9805487	56018784	80	4178071970000	477.274	27.7885	16.0985	17.8412	4.38203	29.0609	6.16809
Mexico	123	2015	MEX	Latin America & Caribbean	3	Upper middle income	3	9	1.07778e+12	9941378	56990890	80	4611247160000	504.98	27.7059	16.1122	17.8584	4.38203	29.1595	6.22452
Mexico	123	2016	MEX	Latin America & Caribbean	3	Upper middle income	3	9	1.15089e+12	9941378	58072901	80	4.8667e+12	504.98	27.7716	16.1122	17.8772	4.38203	29.2134	6.22452
Marshall Islands	124	2000	MHL	East Asia & Pacific	1	Upper middle income	3	9	115152100	6353	532102	80	17157297	0.080608	18.5618	8.75668	13.1846	4.38203	16.6579	-2.51816
Marshall Islands	124	2001	MHL	East Asia & Pacific	1	Upper middle income	3	9	124735100	6353	532103	80	17157298	0.084272	18.6417	8.75668	13.1846	4.38203	16.6579	-2.47371
Marshall Islands	124	2002	MHL	East Asia & Pacific	1	Upper middle income	3	9	1.26888e+08	5781	532104	80	17157299	0.084272	18.6588	8.66233	13.1846	4.38203	16.6579	-2.47371
Marshall Islands	124	2003	MHL	East Asia & Pacific	1	Upper middle income	3	9	1.31335e+08	5846	532105	80	17157300	0.087936	18.6933	8.67351	13.1846	4.38203	16.6579	-2.43115
Marshall Islands	124	2004	MHL	East Asia & Pacific	1	Upper middle income	3	9	137928600	5260	532106	80	18642100	0.084272	18.7422	8.56789	13.1846	4.38203	16.7409	-2.47371
Marshall Islands	124	2005	MHL	East Asia & Pacific	1	Upper middle income	3	9	143930000	5369	532107	80	31406100	0.0916	18.7848	8.5884	13.1846	4.38203	17.2625	-2.39032
Marshall Islands	124	2006	MHL	East Asia & Pacific	1	Upper middle income	3	9	150776500	5174	532108	80	2.61411e+07	0.098928	18.8313	8.5514	13.1846	4.38203	17.079	-2.31336
Marshall Islands	124	2007	MHL	East Asia & Pacific	1	Upper middle income	3	9	152788700	5175	532109	80	22963400	0.098928	18.8446	8.55159	13.1846	4.38203	16.9494	-2.31336
Marshall Islands	124	2008	MHL	East Asia & Pacific	1	Upper middle income	3	9	152617500	7513	532110	80	48555600	0.10259	18.8434	8.92439	13.1846	4.38203	17.6982	-2.27701
Marshall Islands	124	2009	MHL	East Asia & Pacific	1	Upper middle income	3	9	164969100	7946	532111	80	6.02631e+07	0.10259	18.9213	8.98042	13.1846	4.38203	17.9142	-2.27701
Marshall Islands	124	2010	MHL	East Asia & Pacific	1	Upper middle income	3	9	1.7326e+08	8085	532112	80	3.12897e+07	0.10259	18.9703	8.99777	13.1846	4.38203	17.2588	-2.27701
Marshall Islands	124	2011	MHL	East Asia & Pacific	1	Upper middle income	3	9	185210500	8086	532113	80	14862700	0.10259	19.037	8.99789	13.1846	4.38203	16.5144	-2.27701
Marshall Islands	124	2012	MHL	East Asia & Pacific	1	Upper middle income	3	9	190800800	8087	532114	80	3.92213e+07	0.10259	19.0667	8.99801	13.1846	4.38203	17.4847	-2.27701
Marshall Islands	124	2013	MHL	East Asia & Pacific	1	Upper middle income	3	9	1.83121e+08	8088	532115	80	30524200	0.10259	19.0257	8.99814	13.1846	4.38203	17.234	-2.27701
Marshall Islands	124	2014	MHL	East Asia & Pacific	1	Upper middle income	3	9	179697900	5317	532116	80	2.91701e+07	0.11196	19.0068	8.57866	13.1846	4.38203	17.1887	-2.18961
Marshall Islands	124	2015	MHL	East Asia & Pacific	1	Upper middle income	3	9	194497900	5366	532117	80	29170101	0.11324	19.0859	8.58784	13.1846	4.38203	17.1887	-2.17825
Marshall Islands	124	2016	MHL	East Asia & Pacific	1	Upper middle income	3	9	2.04173e+08	5366	532118	80	29170102	0.11324	19.1345	8.58784	13.1846	4.38203	17.1887	-2.17825
Mali	126	2000	MLI	Sub-Saharan Africa	7	Low income	1	9	3.46531e+09	311715	3069305	80	436485367700	0.82806	21.9661	12.6498	14.937	4.38203	26.802	-0.18867
Mali	126	2001	MLI	Sub-Saharan Africa	7	Low income	1	9	3.88976e+09	311716	3168958	80	466132632500	0.84638	22.0816	12.6498	14.9689	4.38203	26.8677	-0.166787
Mali	126	2002	MLI	Sub-Saharan Africa	7	Low income	1	9	4.7035e+09	311717	3273104	80	518509927600	0.84272	22.2716	12.6499	15.0012	4.38203	26.9742	-0.171121
Mali	126	2003	MLI	Sub-Saharan Africa	7	Low income	1	9	5.44447e+09	348749	3386087	80	580632000000	0.8757	22.4179	12.7621	15.0352	4.38203	27.0874	-0.132732
Mali	126	2004	MLI	Sub-Saharan Africa	7	Low income	1	9	6.24503e+09	387520	3653521	80	666752000000	0.89768	22.5551	12.8675	15.1112	4.38203	27.2257	-0.107942
Mali	126	2005	MLI	Sub-Saharan Africa	7	Low income	1	9	6.8998e+09	429554	3922305	80	729040000000	0.94165	22.6548	12.9705	15.1822	4.38203	27.315	-0.0601216
Mali	126	2006	MLI	Sub-Saharan Africa	7	Low income	1	9	8.14569e+09	479156	4208343	80	800241000000	1.0076	22.8208	13.0798	15.2526	4.38203	27.4082	0.00757127
Mali	126	2007	MLI	Sub-Saharan Africa	7	Low income	1	9	9.75082e+09	536745	4509076	80	1010666000000	1.0699	23.0006	13.1933	15.3216	4.38203	27.6416	0.0675652
Mali	126	2008	MLI	Sub-Saharan Africa	7	Low income	1	9	1.0181e+10	597039	4821507	80	972572000000	0.80608	23.0438	13.2997	15.3886	4.38203	27.6032	-0.215572
Mali	126	2009	MLI	Sub-Saharan Africa	7	Low income	1	9	1.06787e+10	653619	5143785	80	1098748000000	0.96363	23.0915	13.3903	15.4533	4.38203	27.7252	-0.0370479
Mali	126	2010	MLI	Sub-Saharan Africa	7	Low income	1	9	1.29781e+10	726754	5420753	80	1142518000000	1.0442	23.2865	13.4963	15.5057	4.38203	27.7643	0.043251
Mali	126	2011	MLI	Sub-Saharan Africa	7	Low income	1	9	1.24427e+10	770323	5704350	80	941340000000	0.99294	23.2444	13.5546	15.5567	4.38203	27.5706	-0.00708504
Mali	126	2012	MLI	Sub-Saharan Africa	7	Low income	1	9	1.32464e+10	772481	5994796	80	1106047000000	1.0259	23.307	13.5574	15.6064	4.38203	27.7318	0.0255703
Mali	126	2013	MLI	Sub-Saharan Africa	7	Low income	1	9	1.43458e+10	831931	6292915	80	1270331000000	1.4106	23.3867	13.6315	15.6549	4.38203	27.8703	0.344015
Mali	126	2014	MLI	Sub-Saharan Africa	7	Low income	1	9	1.30995e+10	822679	6481074	80	1422138000000	1.4285	23.2958	13.6203	15.6844	4.38203	27.9832	0.356625
Mali	126	2015	MLI	Sub-Saharan Africa	7	Low income	1	9	1.40108e+10	882472	6683850	80	1606237588100	1.5291	23.3631	13.6905	15.7152	4.38203	28.1049	0.424679
Mali	126	2016	MLI	Sub-Saharan Africa	7	Low income	1	9	1.53343e+10	885112	6933000	80	1831707765100	1.5291	23.4534	13.6935	15.7518	4.38203	28.2363	0.424679
Malta	127	2000	MLT	Middle East & North Africa	4	High income: nonOECD	4	2	4.33187e+09	32768	159652	52	926100000	2.4681	22.1893	10.3972	11.9808	3.95124	20.6465	0.903449
Malta	127	2001	MLT	Middle East & North Africa	4	High income: nonOECD	4	2	4.68983e+09	33096	160263	52	780300000	2.4439	22.2687	10.4072	11.9846	3.95124	20.4752	0.893595
Malta	127	2002	MLT	Middle East & North Africa	4	High income: nonOECD	4	2	5.45658e+09	33729	161290	52	9.964e+08	2.6624	22.4201	10.4261	11.991	3.95124	20.7197	0.979228
Malta	127	2003	MLT	Middle East & North Africa	4	High income: nonOECD	4	2	6.06278e+09	35019	158414	51	1002600000	2.5573	22.5254	10.4636	11.973	3.93183	20.7259	0.938952
Malta	127	2004	MLT	Middle East & North Africa	4	High income: nonOECD	4	2	6.39485e+09	33936	160699	53	1131300000	2.666	22.5788	10.4322	11.9873	3.97029	20.8466	0.980579
Malta	127	2005	MLT	Middle East & North Africa	4	High income: nonOECD	4	2	6.75712e+09	33359	163151	56	1183200000	2.6794	22.6339	10.4151	12.0024	4.02535	20.8915	0.985593
Malta	127	2006	MLT	Middle East & North Africa	4	High income: nonOECD	4	2	7.88051e+09	33225	167277	57	1288200000	2.756	22.7877	10.4111	12.0274	4.04305	20.9765	1.01378
Malta	127	2007	MLT	Middle East & North Africa	4	High income: nonOECD	4	2	8.97715e+09	31790	169640	65	1203100000	2.8237	22.9179	10.3669	12.0414	4.17439	20.9082	1.03805
Malta	127	2008	MLT	Middle East & North Africa	4	High income: nonOECD	4	2	8.5282e+09	31943	172242	71	1114800000	2.5843	22.8666	10.3717	12.0567	4.26268	20.8319	0.949455
Malta	127	2009	MLT	Middle East & North Africa	4	High income: nonOECD	4	2	8.74106e+09	31578	176152	56	1411600000	2.5902	22.8913	10.3602	12.0791	4.02535	21.068	0.951735
Malta	127	2010	MLT	Middle East & North Africa	4	High income: nonOECD	4	2	9.50564e+09	29859	180374	57	1.2291e+09	2.6553	22.9752	10.3042	12.1028	4.04305	20.9296	0.976558
Malta	127	2011	MLT	Middle East & North Africa	4	High income: nonOECD	4	2	9.20574e+09	29653	184880	56	1300619500	2.8105	22.9431	10.2973	12.1275	4.02535	20.9861	1.03336
Malta	127	2012	MLT	Middle East & North Africa	4	High income: nonOECD	4	2	1.01467e+10	28584	192017	59	1335605200	2.4739	23.0404	10.2606	12.1653	4.07754	21.0127	0.905796
Malta	127	2013	MLT	Middle East & North Africa	4	High income: nonOECD	4	2	1.12168e+10	27777	199493	60	1.466e+09	2.463	23.1407	10.232	12.2035	4.09434	21.1058	0.90138
Malta	127	2014	MLT	Middle East & North Africa	4	High income: nonOECD	4	2	1.05547e+10	27206	206436	68	2328534600	1.7578	23.0798	10.2112	12.2377	4.21951	21.5685	0.564063
Malta	127	2015	MLT	Middle East & North Africa	4	High income: nonOECD	4	2	1.1274e+10	26193	212806	68	2362286500	1.4203	23.1458	10.1732	12.2681	4.21951	21.5829	0.350868
Malta	127	2016	MLT	Middle East & North Africa	4	High income: nonOECD	4	2	1.25181e+10	26193	216819	63	2.37458e+09	1.4203	23.2504	10.1732	12.2868	4.14313	21.5881	0.350868
Myanmar	128	2000	MMR	East Asia & Pacific	1	Lower middle income	2	9	6.47779e+09	2301919	22642808	87	4599844999993	8.6802	22.5916	14.6493	16.9354	4.46591	29.157	2.16104
Myanmar	128	2001	MMR	East Asia & Pacific	1	Lower middle income	2	9	6.77763e+09	2372593	22862942	87	4599844999994	9.1538	22.6369	14.6795	16.945	4.46591	29.157	2.21417
Myanmar	128	2002	MMR	East Asia & Pacific	1	Lower middle income	2	9	1.04671e+10	2382608	23032156	87	4599844999995	9.7802	23.0715	14.6837	16.9524	4.46591	29.157	2.28036
Myanmar	128	2003	MMR	East Asia & Pacific	1	Lower middle income	2	9	1.05674e+10	2544437	23174157	87	4599844999996	12.3712	23.081	14.7494	16.9585	4.46591	29.157	2.51537
Myanmar	128	2004	MMR	East Asia & Pacific	1	Lower middle income	2	9	1.1987e+10	2589312	23290105	87	4599844999997	11.5326	23.2071	14.7669	16.9635	4.46591	29.157	2.44518
Myanmar	128	2005	MMR	East Asia & Pacific	1	Lower middle income	2	9	1.45026e+10	2696307	23344489	87	4599844999998	12.7768	23.3976	14.8074	16.9659	4.46591	29.157	2.54763
Myanmar	128	2006	MMR	East Asia & Pacific	1	Lower middle income	2	9	2.01825e+10	2686198	23406073	87	4599844999999	12.7951	23.7281	14.8036	16.9685	4.46591	29.157	2.54906
Myanmar	128	2007	MMR	East Asia & Pacific	1	Lower middle income	2	9	3.18626e+10	2828868	23486340	87	4599845000000	9.7152	24.1847	14.8554	16.9719	4.46591	29.157	2.27369
Myanmar	128	2008	MMR	East Asia & Pacific	1	Lower middle income	2	9	3.69062e+10	2812866	23565571	87	6436190300000	10.1445	24.3316	14.8497	16.9753	4.46591	29.493	2.31693
Myanmar	128	2009	MMR	East Asia & Pacific	1	Lower middle income	2	9	4.95408e+10	2852447	23662845	87	9115073700000	12.4426	24.6261	14.8637	16.9794	4.46591	29.841	2.52113
Myanmar	128	2010	MMR	East Asia & Pacific	1	Lower middle income	2	9	5.99773e+10	2852448	23897710	87	13516159900000	14.2215	24.8172	14.8637	16.9893	4.46591	30.2349	2.65475
Myanmar	128	2011	MMR	East Asia & Pacific	1	Lower middle income	2	9	5.99378e+10	2852449	24112996	87	1.53164e+13	10.9502	24.8166	14.8637	16.9983	4.46591	30.3599	2.39336
Myanmar	128	2012	MMR	East Asia & Pacific	1	Lower middle income	2	9	6.02697e+10	2852450	24323894	87	18213456800000	12.72	24.8221	14.8637	17.007	4.46591	30.5332	2.54318
Myanmar	128	2013	MMR	East Asia & Pacific	1	Lower middle income	2	9	6.54462e+10	3191268	24555902	87	2.29834e+13	21.4603	24.9045	14.9759	17.0165	4.46591	30.7658	3.0662
Myanmar	128	2014	MMR	East Asia & Pacific	1	Lower middle income	2	9	5.96874e+10	3191269	24812006	87	25243069800000	23.4407	24.8124	14.9759	17.0268	4.46591	30.8596	3.15447
Myanmar	128	2015	MMR	East Asia & Pacific	1	Lower middle income	2	9	6.32562e+10	3742454	25085390	87	25243069800001	24.0176	24.8705	15.1353	17.0378	4.46591	30.8596	3.17879
Myanmar	128	2016	MMR	East Asia & Pacific	1	Lower middle income	2	9	6.70687e+10	3964792	25413014	87	25243069800002	24.0176	24.929	15.193	17.0508	4.46591	30.8596	3.17879
Montenegro	129	2000	MNE	Europe & Central Asia	2	Upper middle income	3	9	1.15987e+09	47173	245338	22	239000000	1.8676	20.8716	10.7616	12.4104	3.09104	19.292	0.624654
Montenegro	129	2001	MNE	Europe & Central Asia	2	Upper middle income	3	9	1.28469e+09	47174	246342	30	210000000	1.9966	20.9738	10.7616	12.4145	3.4012	19.1626	0.691446
Montenegro	129	2002	MNE	Europe & Central Asia	2	Upper middle income	3	9	1.70771e+09	47175	247420	39	212000000	2.1352	21.2584	10.7616	12.4188	3.66356	19.1721	0.75856
Montenegro	129	2003	MNE	Europe & Central Asia	2	Upper middle income	3	9	2.07323e+09	46889	247899	50	301000000	2.3336	21.4524	10.7555	12.4208	3.91202	19.5226	0.847412
Montenegro	129	2004	MNE	Europe & Central Asia	2	Upper middle income	3	9	2.25717e+09	46500	248285	55	344000000	2.2089	21.5374	10.7472	12.4223	4.00733	19.6562	0.792495
Montenegro	129	2005	MNE	Europe & Central Asia	2	Upper middle income	3	9	2.7219e+09	46207	248181	63	495000000	2.3816	21.7246	10.7409	12.4219	4.14313	20.0201	0.867773
Montenegro	129	2006	MNE	Europe & Central Asia	2	Upper middle income	3	9	3.68071e+09	45970	248005	66	8.84e+08	2.2497	22.0264	10.7357	12.4212	4.18965	20.6	0.810797
Montenegro	129	2007	MNE	Europe & Central Asia	2	Upper middle income	3	9	4.54567e+09	45298	247950	64	1217000000	2.748	22.2374	10.721	12.421	4.15888	20.9197	1.01087
Montenegro	129	2008	MNE	Europe & Central Asia	2	Upper middle income	3	9	4.15933e+09	46624	247740	66	819000000	1.8247	22.1486	10.7499	12.4201	4.18965	20.5236	0.601416
Montenegro	129	2009	MNE	Europe & Central Asia	2	Upper middle income	3	9	4.13919e+09	48037	247253	68	676000000	2.5795	22.1438	10.7797	12.4182	4.21951	20.3317	0.947596
Montenegro	129	2010	MNE	Europe & Central Asia	2	Upper middle income	3	9	4.5382e+09	42370	246081	71	637000000	2.5685	22.2358	10.6542	12.4134	4.26268	20.2723	0.943322
Montenegro	129	2011	MNE	Europe & Central Asia	2	Upper middle income	3	9	4.08772e+09	41542	248546	74	6.28e+08	2.334	22.1313	10.6345	12.4234	4.30407	20.2581	0.847584
Montenegro	129	2012	MNE	Europe & Central Asia	2	Upper middle income	3	9	4.46426e+09	41543	248569	70	678000000	2.246	22.2194	10.6345	12.4235	4.2485	20.3347	0.809151
Montenegro	129	2013	MNE	Europe & Central Asia	2	Upper middle income	3	9	4.58793e+09	41544	248353	72	657000000	2.2094	22.2467	10.6345	12.4226	4.27667	20.3032	0.792721
Montenegro	129	2014	MNE	Europe & Central Asia	2	Upper middle income	3	9	4.05291e+09	40777	247983	72	7.36e+08	2.4392	22.1227	10.6159	12.4211	4.27667	20.4167	0.89167
Montenegro	129	2015	MNE	Europe & Central Asia	2	Upper middle income	3	9	4.37413e+09	39643	247596	72	9.17e+08	2.5735	22.199	10.5877	12.4196	4.27667	20.6366	0.945267
Montenegro	129	2016	MNE	Europe & Central Asia	2	Upper middle income	3	9	4.84459e+09	38852	246871	68	1.067e+09	2.5735	22.3011	10.5675	12.4166	4.21951	20.7881	0.945267
Mongolia	130	2000	MNG	East Asia & Pacific	1	Upper middle income	3	9	1.268e+09	247711	967482	34	299776209700	7.8699	20.9607	12.42	13.7825	3.52636	26.4263	2.06305
Mongolia	130	2001	MNG	East Asia & Pacific	1	Upper middle income	3	9	1.39656e+09	269033	992198	37	343407124300	8.2625	21.0573	12.5026	13.8077	3.61092	26.5622	2.11173
Mongolia	130	2002	MNG	East Asia & Pacific	1	Upper middle income	3	9	1.5953e+09	295874	1016899	37	5.32632e+11	8.0079	21.1903	12.5977	13.8323	3.61092	27.0011	2.08043
Mongolia	130	2003	MNG	East Asia & Pacific	1	Upper middle income	3	9	1.99207e+09	312634	1039167	42	656854556900	8.5707	21.4124	12.6528	13.8539	3.73767	27.2107	2.14835
Mongolia	130	2004	MNG	East Asia & Pacific	1	Upper middle income	3	9	2.52347e+09	318765	1063952	43	849708782300	8.5737	21.6489	12.6722	13.8775	3.7612	27.4682	2.1487
Mongolia	130	2005	MNG	East Asia & Pacific	1	Upper middle income	3	9	3.41406e+09	307249	1086986	46	1.34127e+12	9.4058	21.9512	12.6354	13.8989	3.82864	27.9246	2.24133
Mongolia	130	2006	MNG	East Asia & Pacific	1	Upper middle income	3	9	4.235e+09	303243	1107969	42	1740220468500	12.0787	22.1666	12.6223	13.918	3.73767	28.185	2.49144
Mongolia	130	2007	MNG	East Asia & Pacific	1	Upper middle income	3	9	5.62322e+09	297883	1129526	40	2374102422900	12.0167	22.4502	12.6045	13.9373	3.68888	28.4956	2.4863
Mongolia	130	2008	MNG	East Asia & Pacific	1	Upper middle income	3	9	4.58385e+09	279454	1151716	39	1903968793500	13.074	22.2458	12.5406	13.9568	3.66356	28.275	2.57063
Mongolia	130	2009	MNG	East Asia & Pacific	1	Upper middle income	3	9	7.18948e+09	248100	1169399	38	3364688200000	13.82	22.6959	12.4216	13.972	3.63759	28.8444	2.62612
Mongolia	130	2010	MNG	East Asia & Pacific	1	Upper middle income	3	9	1.04098e+10	248101	1207606	36	6377725800000	21.4265	23.066	12.4216	14.0042	3.58352	29.4838	3.06463
Mongolia	130	2011	MNG	East Asia & Pacific	1	Upper middle income	3	9	1.22928e+10	248102	1212141	34	7529193794400	26.1897	23.2323	12.4216	14.0079	3.52636	29.6498	3.26537
Mongolia	130	2012	MNG	East Asia & Pacific	1	Upper middle income	3	9	1.25821e+10	248103	1237902	35	7528506611300	38.6893	23.2555	12.4216	14.0289	3.55535	29.6497	3.65556
Mongolia	130	2013	MNG	East Asia & Pacific	1	Upper middle income	3	9	1.22265e+10	248104	1262326	36	6351104848800	20.7997	23.2269	12.4216	14.0485	3.58352	29.4796	3.03494
Mongolia	130	2014	MNG	East Asia & Pacific	1	Upper middle income	3	9	1.17496e+10	248105	1279224	37	4725967088300	20.3564	23.1871	12.4216	14.0618	3.61092	29.1841	3.0134
Mongolia	130	2015	MNG	East Asia & Pacific	1	Upper middle income	3	9	1.11867e+10	248106	1268790	34	4915100062400	28.681	23.138	12.4216	14.0536	3.52636	29.2233	3.35623
Mongolia	130	2016	MNG	East Asia & Pacific	1	Upper middle income	3	9	1.14336e+10	248107	1283607	32	6877734458900	28.681	23.1598	12.4216	14.0652	3.46574	29.5593	3.35623
Mozambique	131	2000	MOZ	Sub-Saharan Africa	7	Low income	1	9	4.76693e+09	121673	8717350	23	1.39786e+10	1.5539	22.285	11.7091	15.9808	3.13549	23.3608	0.440768
Mozambique	131	2001	MOZ	Sub-Saharan Africa	7	Low income	1	9	5.03151e+09	158076	8965100	26	24723818400	1.5386	22.339	11.9708	16.0088	3.2581	23.931	0.430873
Mozambique	131	2002	MOZ	Sub-Saharan Africa	7	Low income	1	9	5.59737e+09	158076	9220268	28	2.05082e+10	1.8567	22.4456	11.9708	16.0369	3.3322	23.7441	0.618801
Mozambique	131	2003	MOZ	Sub-Saharan Africa	7	Low income	1	9	6.83181e+09	219922	9455261	29	1.99075e+10	1.8645	22.6449	12.301	16.0621	3.3673	23.7144	0.622993
Mozambique	131	2004	MOZ	Sub-Saharan Africa	7	Low income	1	9	7.72385e+09	280590	9692631	30	2.35279e+10	1.7707	22.7676	12.5446	16.0869	3.4012	23.8815	0.571375
Mozambique	131	2005	MOZ	Sub-Saharan Africa	7	Low income	1	9	8.31208e+09	341693	9906451	31	26396596100	1.9148	22.841	12.7417	16.1087	3.43399	23.9965	0.649613
Mozambique	131	2006	MOZ	Sub-Saharan Africa	7	Low income	1	9	9.36674e+09	416193	10122860	32	2.72758e+10	2.1871	22.9604	12.9389	16.1303	3.46574	24.0293	0.782576
Mozambique	131	2007	MOZ	Sub-Saharan Africa	7	Low income	1	9	1.14948e+10	482779	10338170	32	4.23856e+10	2.1799	23.1652	13.0873	16.1514	3.46574	24.4701	0.779279
Mozambique	131	2008	MOZ	Sub-Saharan Africa	7	Low income	1	9	1.09117e+10	561099	10548248	34	42339859400	2.4399	23.1131	13.2377	16.1715	3.52636	24.469	0.891957
Mozambique	131	2009	MOZ	Sub-Saharan Africa	7	Low income	1	9	1.01542e+10	636740	10749243	33	61599054700	2.6339	23.0412	13.3641	16.1903	3.49651	24.8439	0.968466
Mozambique	131	2010	MOZ	Sub-Saharan Africa	7	Low income	1	9	1.31312e+10	682113	10924374	33	82231656300	3.1074	23.2983	13.433	16.2065	3.49651	25.1328	1.13379
Mozambique	131	2011	MOZ	Sub-Saharan Africa	7	Low income	1	9	1.45343e+10	695564	11084130	34	152145343800	2.9808	23.3998	13.4525	16.221	3.52636	25.7481	1.09219
Mozambique	131	2012	MOZ	Sub-Saharan Africa	7	Low income	1	9	1.60188e+10	960743	11417254	37	1.89791e+11	3.8738	23.497	13.7755	16.2506	3.61092	25.9692	1.35424
Mozambique	131	2013	MOZ	Sub-Saharan Africa	7	Low income	1	9	1.69611e+10	973415	11763848	39	228937093800	8.2536	23.5542	13.7886	16.2805	3.66356	26.1567	2.11065
Mozambique	131	2014	MOZ	Sub-Saharan Africa	7	Low income	1	9	1.47984e+10	1020695	12125074	38	1.89089e+11	9.0184	23.4178	13.836	16.3108	3.63759	25.9655	2.19927
Mozambique	131	2015	MOZ	Sub-Saharan Africa	7	Low income	1	9	1.09814e+10	1061181	12498017	45	1.5447e+11	9.8064	23.1195	13.8749	16.3411	3.80666	25.7633	2.28304
Mozambique	131	2016	MOZ	Sub-Saharan Africa	7	Low income	1	9	1.26455e+10	1103887	12898678	52	1.97854e+11	9.8064	23.2606	13.9143	16.3726	3.95124	26.0108	2.28304
Mauritania	132	2000	MRT	Sub-Saharan Africa	7	Lower middle income	2	9	1.29554e+09	74742	818494	42	58641000000	1.1725	20.9822	11.2218	13.6152	3.73767	24.7947	0.159138
Mauritania	132	2001	MRT	Sub-Saharan Africa	7	Lower middle income	2	9	1.32443e+09	76837	842526	52	59207860800	1.2494	21.0042	11.2494	13.6442	3.95124	24.8043	0.222663
Mauritania	132	2002	MRT	Sub-Saharan Africa	7	Lower middle income	2	9	1.56307e+09	81278	866994	54	97019895100	1.2897	21.1699	11.3056	13.6728	3.98898	25.2982	0.25441
Mauritania	132	2003	MRT	Sub-Saharan Africa	7	Lower middle income	2	9	1.83344e+09	85588	892063	57	215907000000	1.385	21.3295	11.3573	13.7013	4.04305	26.0981	0.3257
Mauritania	132	2004	MRT	Sub-Saharan Africa	7	Lower middle income	2	9	2.18445e+09	89540	917731	38	341973000000	1.4363	21.5046	11.4024	13.7297	3.63759	26.558	0.36207
Mauritania	132	2005	MRT	Sub-Saharan Africa	7	Lower middle income	2	9	3.04072e+09	95772	943077	49	223556000000	1.4216	21.8354	11.4697	13.7569	3.89182	26.1329	0.351783
Mauritania	132	2006	MRT	Sub-Saharan Africa	7	Lower middle income	2	9	3.35676e+09	98730	969581	56	239208000000	1.6378	21.9342	11.5001	13.7846	4.02535	26.2006	0.493354
Mauritania	132	2007	MRT	Sub-Saharan Africa	7	Lower middle income	2	9	4.03105e+09	95497	997072	52	337444000000	1.7734	22.1173	11.4669	13.8126	3.95124	26.5447	0.572899
Mauritania	132	2008	MRT	Sub-Saharan Africa	7	Lower middle income	2	9	3.66228e+09	104554	1025852	53	287164000000	1.9602	22.0214	11.5575	13.841	3.97029	26.3833	0.673047
Mauritania	132	2009	MRT	Sub-Saharan Africa	7	Lower middle income	2	9	4.33779e+09	108499	1055829	50	437401000000	1.9602	22.1906	11.5945	13.8698	3.91202	26.8041	0.673047
Mauritania	132	2010	MRT	Sub-Saharan Africa	7	Lower middle income	2	9	5.16634e+09	122595	1086950	38	548251000000	2.1105	22.3654	11.7166	13.8989	3.63759	27.03	0.746925
Mauritania	132	2011	MRT	Sub-Saharan Africa	7	Lower middle income	2	9	5.23126e+09	149633	1119569	56	780894000000	2.3303	22.3779	11.9159	13.9285	4.02535	27.3837	0.845997
Mauritania	132	2012	MRT	Sub-Saharan Africa	7	Lower middle income	2	9	5.72423e+09	169126	1156418	49	932330000000	2.323	22.468	12.0384	13.9608	3.89182	27.561	0.842859
Mauritania	132	2013	MRT	Sub-Saharan Africa	7	Lower middle income	2	9	5.39148e+09	176915	1194603	54	882731000000	2.323	22.4081	12.0834	13.9933	3.98898	27.5063	0.842859
Mauritania	132	2014	MRT	Sub-Saharan Africa	7	Lower middle income	2	9	4.84422e+09	186502	1234381	49	941682500000	2.3525	22.3011	12.1362	14.0261	3.89182	27.5709	0.855479
Mauritania	132	2015	MRT	Sub-Saharan Africa	7	Lower middle income	2	9	4.7393e+09	198457	1272883	54	832994100000	2.518	22.2792	12.1983	14.0568	3.98898	27.4483	0.923465
Mauritania	132	2016	MRT	Sub-Saharan Africa	7	Lower middle income	2	9	5.02471e+09	206333	1312118	57	925551719000	2.518	22.3376	12.2372	14.0872	4.04305	27.5537	0.923465
Mauritius	133	2000	MUS	Sub-Saharan Africa	7	Upper middle income	3	9	4.53654e+09	97647	536532	80	2.99814e+10	2.8616	22.2354	11.4891	13.1929	4.38203	24.1238	1.05138
Mauritius	133	2001	MUS	Sub-Saharan Africa	7	Upper middle income	3	9	4.7673e+09	99687	536458	80	3.10746e+10	2.8836	22.285	11.5098	13.1927	4.38203	24.1597	1.05904
Mauritius	133	2002	MUS	Sub-Saharan Africa	7	Upper middle income	3	9	5.60983e+09	103847	535238	80	35554469400	3.0594	22.4478	11.5507	13.1905	4.38203	24.2943	1.11822
Mauritius	133	2003	MUS	Sub-Saharan Africa	7	Upper middle income	3	9	6.3857e+09	105988	533393	80	38003030600	3.0888	22.5773	11.5711	13.187	4.38203	24.3609	1.12778
Mauritius	133	2004	MUS	Sub-Saharan Africa	7	Upper middle income	3	9	6.2838e+09	110287	542496	80	3.97311e+10	3.2939	22.5612	11.6108	13.2039	4.38203	24.4054	1.19207
Mauritius	133	2005	MUS	Sub-Saharan Africa	7	Upper middle income	3	9	7.0288e+09	114657	545317	80	51695000000	3.6274	22.6733	11.6497	13.2091	4.38203	24.6686	1.28852
Mauritius	133	2006	MUS	Sub-Saharan Africa	7	Upper middle income	3	9	8.15014e+09	116706	545441	80	61239000000	3.686	22.8213	11.6674	13.2093	4.38203	24.8381	1.30454
Mauritius	133	2007	MUS	Sub-Saharan Africa	7	Upper middle income	3	9	9.99037e+09	116503	551604	80	67529000000	3.7666	23.0249	11.6657	13.2206	4.38203	24.9358	1.32617
Mauritius	133	2008	MUS	Sub-Saharan Africa	7	Upper middle income	3	9	9.12884e+09	116226	557092	80	74430000000	3.708	22.9347	11.6633	13.2305	4.38203	25.0331	1.31049
Mauritius	133	2009	MUS	Sub-Saharan Africa	7	Upper middle income	3	9	1.00037e+10	115003	568072	80	74395000000	3.9132	23.0262	11.6527	13.25	4.38203	25.0327	1.36436
Mauritius	133	2010	MUS	Sub-Saharan Africa	7	Upper middle income	3	9	1.15184e+10	115289	568781	80	77567000000	3.9168	23.1672	11.6552	13.2513	4.38203	25.0744	1.36527
Mauritius	133	2011	MUS	Sub-Saharan Africa	7	Upper middle income	3	9	1.16687e+10	115677	577108	80	79185000000	3.9644	23.1802	11.6586	13.2658	4.38203	25.0951	1.37735
Mauritius	133	2012	MUS	Sub-Saharan Africa	7	Upper middle income	3	9	1.21296e+10	113872	587436	80	77618000000	4.067	23.2189	11.6428	13.2835	4.38203	25.0751	1.40291
Mauritius	133	2013	MUS	Sub-Saharan Africa	7	Upper middle income	3	9	1.28034e+10	114239	597487	80	73989000000	4.2246	23.273	11.646	13.3005	4.38203	25.0272	1.44092
Mauritius	133	2014	MUS	Sub-Saharan Africa	7	Upper middle income	3	9	1.16923e+10	114311	607123	80	71155000000	4.1619	23.1822	11.6467	13.3165	4.38203	24.9881	1.42597
Mauritius	133	2015	MUS	Sub-Saharan Africa	7	Upper middle income	3	9	1.22325e+10	111863	604135	80	74990000000	4.0866	23.2274	11.625	13.3116	4.38203	25.0406	1.40771
Mauritius	133	2016	MUS	Sub-Saharan Africa	7	Upper middle income	3	9	1.32664e+10	110582	605688	80	79499000000	4.0866	23.3085	11.6135	13.3141	4.38203	25.099	1.40771
Malawi	134	2000	MWI	Sub-Saharan Africa	7	Low income	1	9	1.7165e+09	518251	4796865	57	17100802000	0.84712	21.2636	13.1582	15.3835	4.04305	23.5624	-0.165913
Malawi	134	2001	MWI	Sub-Saharan Africa	7	Low income	1	9	3.49575e+09	517690	4922368	52	27636900000	0.83932	21.9748	13.1571	15.4093	3.95124	24.0424	-0.175163
Malawi	134	2002	MWI	Sub-Saharan Africa	7	Low income	1	9	3.20884e+09	517690	5056809	58	33402500000	0.90001	21.8892	13.1571	15.4362	4.06044	24.2319	-0.105349
Malawi	134	2003	MWI	Sub-Saharan Africa	7	Low income	1	9	3.47609e+09	505303	5201289	54	46375600000	0.91884	21.9692	13.1329	15.4644	3.98898	24.56	-0.0846433
Malawi	134	2004	MWI	Sub-Saharan Africa	7	Low income	1	9	3.65591e+09	516462	5356531	49	65839800000	0.85844	22.0196	13.1548	15.4938	3.89182	24.9105	-0.152638
Malawi	134	2005	MWI	Sub-Saharan Africa	7	Low income	1	9	3.99802e+09	565467	5527878	48	96354600000	0.89212	22.1091	13.2454	15.5253	3.8712	25.2913	-0.114155
Malawi	134	2006	MWI	Sub-Saharan Africa	7	Low income	1	9	4.43294e+09	574003	5707144	46	131498924400	0.86626	22.2123	13.2604	15.5572	3.82864	25.6023	-0.14357
Malawi	134	2007	MWI	Sub-Saharan Africa	7	Low income	1	9	5.32101e+09	636416	5895222	45	161014871900	1.0285	22.3949	13.3636	15.5897	3.80666	25.8048	0.0281014
Malawi	134	2008	MWI	Sub-Saharan Africa	7	Low income	1	9	6.19113e+09	666679	6095214	44	197161542300	0.91867	22.5464	13.4101	15.623	3.78419	26.0073	-0.0848283
Malawi	134	2009	MWI	Sub-Saharan Africa	7	Low income	1	9	6.95966e+09	692157	6308640	42	220100851600	1.1216	22.6634	13.4476	15.6574	3.73767	26.1174	0.114756
Malawi	134	2010	MWI	Sub-Saharan Africa	7	Low income	1	9	8.004e+09	736364	6527585	40	132941013400	1.156	22.8032	13.5095	15.6915	3.68888	25.6132	0.144966
Malawi	134	2011	MWI	Sub-Saharan Africa	7	Low income	1	9	6.02849e+09	761366	6766967	43	1.8095e+11	1.0759	22.5198	13.5429	15.7276	3.7612	25.9215	0.0731575
Malawi	134	2012	MWI	Sub-Saharan Africa	7	Low income	1	9	5.51888e+09	853210	7020984	41	2.55462e+11	1.1885	22.4314	13.6568	15.7644	3.71357	26.2663	0.172692
Malawi	134	2013	MWI	Sub-Saharan Africa	7	Low income	1	9	6.04781e+09	920209	7254868	42	307991802700	1.2254	22.523	13.7324	15.7972	3.73767	26.4533	0.203267
Malawi	134	2014	MWI	Sub-Saharan Africa	7	Low income	1	9	6.37321e+09	961589	7494698	46	3.89148e+11	1.2752	22.5754	13.7763	15.8297	3.82864	26.6872	0.243103
Malawi	134	2015	MWI	Sub-Saharan Africa	7	Low income	1	9	5.43304e+09	951555	7745958	54	420533324600	1.3155	22.4158	13.7659	15.8627	3.98898	26.7648	0.274217
Malawi	134	2016	MWI	Sub-Saharan Africa	7	Low income	1	9	6.30329e+09	998940	8029723	68	618301340700	1.3155	22.5643	13.8144	15.8987	4.21951	27.1502	0.274217
Malaysia	135	2000	MYS	East Asia & Pacific	1	Upper middle income	3	9	9.27839e+10	2112572	9795948	87	88580000000	134.167	25.2535	14.5634	16.0975	4.46591	25.2072	4.89909
Malaysia	135	2001	MYS	East Asia & Pacific	1	Upper middle income	3	9	1.00845e+11	2158820	10058384	87	89995000000	132.216	25.3369	14.5851	16.1239	4.46591	25.223	4.88444
Malaysia	135	2002	MYS	East Asia & Pacific	1	Upper middle income	3	9	1.10202e+11	2380121	10334223	87	9.3864e+10	156.393	25.4256	14.6827	16.151	4.46591	25.2651	5.05238
Malaysia	135	2003	MYS	East Asia & Pacific	1	Upper middle income	3	9	1.2475e+11	2435781	10615689	87	99336000000	162.088	25.5496	14.7058	16.1778	4.46591	25.3218	5.08814
Malaysia	135	2004	MYS	East Asia & Pacific	1	Upper middle income	3	9	1.43534e+11	2343362	10909756	87	121237000000	172.487	25.6898	14.6671	16.2052	4.46591	25.521	5.15032
Malaysia	135	2005	MYS	East Asia & Pacific	1	Upper middle income	3	9	1.62691e+11	2369363	11155750	87	131024000000	165.581	25.8151	14.6781	16.2275	4.46591	25.5986	5.10946
Malaysia	135	2006	MYS	East Asia & Pacific	1	Upper middle income	3	9	1.93548e+11	2341353	11395122	87	149065000000	182.456	25.9888	14.6662	16.2487	4.46591	25.7276	5.20651
Malaysia	135	2007	MYS	East Asia & Pacific	1	Upper middle income	3	9	2.30814e+11	2370908	11573526	87	158381821700	201.58	26.1649	14.6788	16.2642	4.46591	25.7883	5.30619
Malaysia	135	2008	MYS	East Asia & Pacific	1	Upper middle income	3	9	2.02258e+11	2387723	11922706	87	156660358300	196.444	26.0328	14.6859	16.294	4.46591	25.7773	5.28038
Malaysia	135	2009	MYS	East Asia & Pacific	1	Upper middle income	3	9	2.55017e+11	2453474	12218715	87	184292000000	215.992	26.2646	14.713	16.3185	4.46591	25.9398	5.37524
Malaysia	135	2010	MYS	East Asia & Pacific	1	Upper middle income	3	9	2.97952e+11	2449224	12788871	87	202251000000	217.679	26.4202	14.7113	16.3641	4.46591	26.0328	5.38302
Malaysia	135	2011	MYS	East Asia & Pacific	1	Upper middle income	3	9	3.14443e+11	2496835	13348574	87	246343000000	215.895	26.4741	14.7305	16.4069	4.46591	26.23	5.37479
Malaysia	135	2012	MYS	East Asia & Pacific	1	Upper middle income	3	9	3.23277e+11	2498678	14021153	87	269699000000	233.828	26.5018	14.7313	16.4561	4.46591	26.3206	5.45459
Malaysia	135	2013	MYS	East Asia & Pacific	1	Upper middle income	3	9	3.38062e+11	2564351	14435805	87	287393000000	240.055	26.5465	14.7572	16.4852	4.46591	26.3841	5.48087
Malaysia	135	2014	MYS	East Asia & Pacific	1	Upper middle income	3	9	2.96636e+11	2576618	14827537	87	302708000000	245.098	26.4158	14.762	16.512	4.46591	26.436	5.50166
Malaysia	135	2015	MYS	East Asia & Pacific	1	Upper middle income	3	9	2.96753e+11	2458448	15121369	87	316832000000	251.09	26.4162	14.715	16.5316	4.46591	26.4816	5.52581
Malaysia	135	2016	MYS	East Asia & Pacific	1	Upper middle income	3	9	3.1471e+11	2375648	15441348	87	3.42219e+11	251.09	26.4749	14.6808	16.5526	4.46591	26.5587	5.52581
Namibia	136	2000	NAM	Sub-Saharan Africa	7	Upper middle income	3	9	3.47645e+09	135943	654253	80	6391224700	2.0152	21.9693	11.82	13.3912	4.38203	22.5782	0.700718
Namibia	136	2001	NAM	Sub-Saharan Africa	7	Upper middle income	3	9	3.27567e+09	138099	668742	80	7.06586e+09	1.7587	21.9098	11.8357	13.4132	4.38203	22.6785	0.564575
Namibia	136	2002	NAM	Sub-Saharan Africa	7	Upper middle income	3	9	4.81199e+09	140976	681785	80	7120687100	1.8723	22.2944	11.8563	13.4325	4.38203	22.6863	0.627168
Namibia	136	2003	NAM	Sub-Saharan Africa	7	Upper middle income	3	9	6.48044e+09	144289	694585	80	7921852000	1.9602	22.5921	11.8796	13.4511	4.38203	22.7929	0.673047
Namibia	136	2004	NAM	Sub-Saharan Africa	7	Upper middle income	3	9	7.12139e+09	148104	707968	80	8.59437e+09	2.3083	22.6864	11.9057	13.4702	4.38203	22.8744	0.836511
Namibia	136	2005	NAM	Sub-Saharan Africa	7	Upper middle income	3	9	7.83504e+09	151805	722032	80	1.16858e+10	2.3303	22.7819	11.9304	13.4898	4.38203	23.1816	0.845997
Namibia	136	2006	NAM	Sub-Saharan Africa	7	Upper middle income	3	9	8.74087e+09	158162	736592	80	1.3554e+10	2.3596	22.8913	11.9714	13.5098	4.38203	23.3299	0.858492
Namibia	136	2007	NAM	Sub-Saharan Africa	7	Upper middle income	3	9	8.48672e+09	163873	752225	80	1.77505e+10	3.3232	22.8618	12.0068	13.5308	4.38203	23.5997	1.20093
Namibia	136	2008	NAM	Sub-Saharan Africa	7	Upper middle income	3	9	8.87619e+09	169390	769495	80	2.10249e+10	3.0668	22.9066	12.04	13.5535	4.38203	23.769	1.12063
Namibia	136	2009	NAM	Sub-Saharan Africa	7	Upper middle income	3	9	1.12822e+10	173908	788746	80	2.08842e+10	3.0961	23.1465	12.0663	13.5782	4.38203	23.7623	1.13014
Namibia	136	2010	NAM	Sub-Saharan Africa	7	Upper middle income	3	9	1.24096e+10	173908	814910	80	2.04532e+10	2.7648	23.2417	12.0663	13.6108	4.38203	23.7414	1.01697
Namibia	136	2011	NAM	Sub-Saharan Africa	7	Upper middle income	3	9	1.30163e+10	182945	843408	80	2.75142e+10	3.3641	23.2895	12.1169	13.6452	4.38203	24.038	1.21316
Namibia	136	2012	NAM	Sub-Saharan Africa	7	Upper middle income	3	9	1.27178e+10	187194	873809	80	3.25655e+10	2.6012	23.2663	12.1399	13.6806	4.38203	24.2065	0.955973
Namibia	136	2013	NAM	Sub-Saharan Africa	7	Upper middle income	3	9	1.27861e+10	187194	905609	80	4.637e+10	3.7234	23.2716	12.1399	13.7164	4.38203	24.5599	1.31464
Namibia	136	2014	NAM	Sub-Saharan Africa	7	Upper middle income	3	9	1.16507e+10	187194	931910	80	5.00318e+10	3.9185	23.1786	12.1399	13.745	4.38203	24.6359	1.36571
Namibia	136	2015	NAM	Sub-Saharan Africa	7	Upper middle income	3	9	1.12813e+10	202252	958630	80	3.71993e+10	3.9988	23.1464	12.2173	13.7733	4.38203	24.3396	1.38599
Namibia	136	2016	NAM	Sub-Saharan Africa	7	Upper middle income	3	9	1.32537e+10	202252	989579	80	2.82957e+10	3.9988	23.3075	12.2173	13.805	4.38203	24.066	1.38599
Niger	138	2000	NER	Sub-Saharan Africa	7	Low income	1	9	1.94533e+09	102145	4779143	24	169833700000	0.65164	21.3887	11.5341	15.3798	3.17805	25.8581	-0.428263
Niger	138	2001	NER	Sub-Saharan Africa	7	Low income	1	9	2.17048e+09	109297	4939347	25	2.11533e+11	0.69482	21.4982	11.6018	15.4127	3.21888	26.0776	-0.364102
Niger	138	2002	NER	Sub-Saharan Africa	7	Low income	1	9	2.73142e+09	123930	5108821	35	231797000000	0.75336	21.7281	11.7275	15.4465	3.55535	26.1691	-0.283212
Niger	138	2003	NER	Sub-Saharan Africa	7	Low income	1	9	3.0529e+09	155151	5286559	35	258139000000	0.80824	21.8394	11.9522	15.4807	3.55535	26.2768	-0.212896
Niger	138	2004	NER	Sub-Saharan Africa	7	Low income	1	9	3.40513e+09	177033	5472292	40	384618000000	0.70848	21.9486	12.0841	15.5152	3.68888	26.6755	-0.344633
Niger	138	2005	NER	Sub-Saharan Africa	7	Low income	1	9	3.64673e+09	210626	5655216	44	4.30199e+11	0.68628	22.0171	12.2578	15.5481	3.78419	26.7875	-0.37647
Niger	138	2006	NER	Sub-Saharan Africa	7	Low income	1	9	4.29136e+09	211490	5849792	49	4.67984e+11	0.7169	22.1799	12.2619	15.5819	3.89182	26.8717	-0.332819
Niger	138	2007	NER	Sub-Saharan Africa	7	Low income	1	9	5.3793e+09	228242	6055688	49	746513000000	0.80306	22.4058	12.3382	15.6165	3.89182	27.3387	-0.219326
Niger	138	2008	NER	Sub-Saharan Africa	7	Low income	1	9	5.3731e+09	250143	6274269	54	8.83824e+11	0.9623	22.4047	12.4298	15.652	3.98898	27.5075	-0.038429
Niger	138	2009	NER	Sub-Saharan Africa	7	Low income	1	9	5.71866e+09	300793	6505681	54	1.10163e+12	1.1692	22.467	12.6142	15.6882	3.98898	27.7278	0.15632
Niger	138	2010	NER	Sub-Saharan Africa	7	Low income	1	9	6.40918e+09	335784	6739610	56	1.15907e+12	1.3178	22.581	12.7242	15.7235	4.02535	27.7786	0.275964
Niger	138	2011	NER	Sub-Saharan Africa	7	Low income	1	9	6.94226e+09	365886	6989285	59	1.25772e+12	1.8564	22.6609	12.8101	15.7599	4.07754	27.8603	0.618639
Niger	138	2012	NER	Sub-Saharan Africa	7	Low income	1	9	7.66795e+09	411568	7254178	60	1.36355e+12	1.935	22.7603	12.9277	15.7971	4.09434	27.9411	0.660107
Niger	138	2013	NER	Sub-Saharan Africa	7	Low income	1	9	8.22973e+09	472602	7532910	58	1505506000000	2.1227	22.831	13.066	15.8348	4.06044	28.0402	0.752689
Niger	138	2014	NER	Sub-Saharan Africa	7	Low income	1	9	7.21767e+09	546679	7825838	55	1651121000000	2.0894	22.6998	13.2116	15.8729	4.00733	28.1325	0.736877
Niger	138	2015	NER	Sub-Saharan Africa	7	Low income	1	9	7.52829e+09	662766	8119897	52	1419246000000	2.2345	22.7419	13.4042	15.9098	3.95124	27.9811	0.804017
Niger	138	2016	NER	Sub-Saharan Africa	7	Low income	1	9	8.11971e+09	730124	8438963	54	1591106000000	2.2345	22.8176	13.501	15.9484	3.98898	28.0955	0.804017
Nigeria	139	2000	NGA	Sub-Saharan Africa	7	Lower middle income	2	9	7.40304e+10	9591205	38932999	17	2.47347e+12	85.4351	25.0277	16.0764	17.4774	2.83321	28.5366	4.44776
Nigeria	139	2001	NGA	Sub-Saharan Africa	7	Lower middle income	2	9	9.53858e+10	9591205	39925288	14	3.07878e+12	93.3961	25.2812	16.0764	17.5025	2.63906	28.7556	4.53685
Nigeria	139	2002	NGA	Sub-Saharan Africa	7	Lower middle income	2	9	1.04912e+11	9591205	40907104	15	3.84623e+12	101.306	25.3764	16.0764	17.5268	2.70805	28.9781	4.61814
Nigeria	139	2003	NGA	Sub-Saharan Africa	7	Lower middle income	2	9	1.36386e+11	9591205	41748206	19	4.72372e+12	103.988	25.6388	16.0764	17.5472	2.94444	29.1836	4.64427
Nigeria	139	2004	NGA	Sub-Saharan Africa	7	Lower middle income	2	9	1.76134e+11	9591205	42853686	21	5.77264e+12	105.706	25.8945	16.0764	17.5733	3.04452	29.3842	4.66066
Nigeria	139	2005	NGA	Sub-Saharan Africa	7	Lower middle income	2	9	2.36104e+11	9591205	43908010	23	7.94812e+12	98.4616	26.1875	16.0764	17.5976	3.13549	29.704	4.58967
Nigeria	139	2006	NGA	Sub-Saharan Africa	7	Lower middle income	2	9	2.75626e+11	9591205	45035923	26	6.99762e+12	94.456	26.3423	16.0764	17.623	3.2581	29.5766	4.54813
Nigeria	139	2007	NGA	Sub-Saharan Africa	7	Lower middle income	2	9	3.37036e+11	9591205	46230729	26	7.53527e+12	94.9332	26.5435	16.0764	17.6492	3.2581	29.6506	4.55317
Nigeria	139	2008	NGA	Sub-Saharan Africa	7	Lower middle income	2	9	2.9188e+11	9591205	47480739	26	9.17708e+12	75.5407	26.3996	16.0764	17.6758	3.2581	29.8477	4.32467
Nigeria	139	2009	NGA	Sub-Saharan Africa	7	Lower middle income	2	9	3.6336e+11	9591205	48780928	24	9.18306e+12	90.3154	26.6187	16.0764	17.7028	3.17805	29.8484	4.50331
Nigeria	139	2010	NGA	Sub-Saharan Africa	7	Lower middle income	2	9	4.10335e+11	9591205	50069086	24	9.8972e+12	94.2254	26.7402	16.0764	17.7289	3.17805	29.9233	4.54569
Nigeria	139	2011	NGA	Sub-Saharan Africa	7	Lower middle income	2	9	4.59376e+11	12532753	51416082	25	1.0282e+13	96.5668	26.8531	16.3439	17.7555	3.21888	29.9614	4.57023
Nigeria	139	2012	NGA	Sub-Saharan Africa	7	Lower middle income	2	9	5.14966e+11	12532753	52823397	25	1.14781e+13	95.8743	26.9674	16.3439	17.7825	3.21888	30.0715	4.56304
Nigeria	139	2013	NGA	Sub-Saharan Africa	7	Lower middle income	2	9	5.68499e+11	12532753	54260696	22	13595842146811	93.9854	27.0663	16.3439	17.8093	3.09104	30.2408	4.54314
Nigeria	139	2014	NGA	Sub-Saharan Africa	7	Lower middle income	2	9	4.94583e+11	12532753	55789651	22	1.41122e+13	103.825	26.927	16.3439	17.8371	3.09104	30.2781	4.6427
Nigeria	139	2015	NGA	Sub-Saharan Africa	7	Lower middle income	2	9	4.0465e+11	12532753	57352456	24	15104184373700	101.572	26.7263	16.3439	17.8647	3.17805	30.346	4.62077
Nigeria	139	2016	NGA	Sub-Saharan Africa	7	Lower middle income	2	9	3.75745e+11	12532753	58958901	24	1.69081e+13	101.572	26.6522	16.3439	17.8924	3.17805	30.4588	4.62077
Nicaragua	140	2000	NIC	Latin America & Caribbean	3	Lower middle income	2	9	5.32315e+09	334986	1930775	80	28940241500	3.922	22.3953	12.7218	14.4734	4.38203	24.0885	1.3666
Nicaragua	140	2001	NIC	Latin America & Caribbean	3	Lower middle income	2	9	5.22421e+09	364012	1986641	80	28940241500	3.9908	22.3766	12.8049	14.502	4.38203	24.0885	1.38399
Nicaragua	140	2002	NIC	Latin America & Caribbean	3	Lower middle income	2	9	5.32245e+09	364012	2042180	80	28940241500	4.3353	22.3952	12.8049	14.5295	4.38203	24.0885	1.46679
Nicaragua	140	2003	NIC	Latin America & Caribbean	3	Lower middle income	2	9	5.79557e+09	394347	2097460	80	28940241500	4.3783	22.4804	12.885	14.5562	4.38203	24.0885	1.47666
Nicaragua	140	2004	NIC	Latin America & Caribbean	3	Lower middle income	2	9	6.32134e+09	415273	2152504	80	28940241500	4.2697	22.5672	12.9367	14.5821	4.38203	24.0885	1.45154
Nicaragua	140	2005	NIC	Latin America & Caribbean	3	Lower middle income	2	9	6.76367e+09	425718	2211614	80	28940241500	4.4142	22.6348	12.9615	14.6092	4.38203	24.0885	1.48483
Nicaragua	140	2006	NIC	Latin America & Caribbean	3	Lower middle income	2	9	7.42338e+09	451083	2280048	80	35063825900	4.5504	22.7279	13.0194	14.6397	4.38203	24.2804	1.51522
Nicaragua	140	2007	NIC	Latin America & Caribbean	3	Lower middle income	2	9	8.49697e+09	446868	2348040	80	4.43568e+10	4.3653	22.863	13.01	14.6691	4.38203	24.5155	1.47369
Nicaragua	140	2008	NIC	Latin America & Caribbean	3	Lower middle income	2	9	8.2987e+09	446868	2415768	80	3.42902e+10	4.4375	22.8394	13.01	14.6975	4.38203	24.2581	1.49009
Nicaragua	140	2009	NIC	Latin America & Caribbean	3	Lower middle income	2	9	8.75862e+09	458321	2483362	80	39606029100	4.469	22.8933	13.0353	14.7251	4.38203	24.4022	1.49716
Nicaragua	140	2010	NIC	Latin America & Caribbean	3	Lower middle income	2	9	9.77432e+09	458321	2551677	80	53948934600	4.8017	23.003	13.0353	14.7523	4.38203	24.7113	1.56897
Nicaragua	140	2011	NIC	Latin America & Caribbean	3	Lower middle income	2	9	1.0532e+10	458321	2620692	80	69598798800	4.5488	23.0777	13.0353	14.7789	4.38203	24.966	1.51486
Nicaragua	140	2012	NIC	Latin America & Caribbean	3	Lower middle income	2	9	1.0983e+10	458321	2689563	80	76963567100	4.476	23.1196	13.0353	14.8049	4.38203	25.0666	1.49873
Nicaragua	140	2013	NIC	Latin America & Caribbean	3	Lower middle income	2	9	1.18804e+10	458321	2756870	80	84297128300	4.7812	23.1982	13.0353	14.8296	4.38203	25.1576	1.56469
Nicaragua	140	2014	NIC	Latin America & Caribbean	3	Lower middle income	2	9	1.26111e+10	458321	2818694	80	106839713900	5.0686	23.2578	13.0353	14.8518	4.38203	25.3946	1.62306
Nicaragua	140	2015	NIC	Latin America & Caribbean	3	Lower middle income	2	9	1.3185e+10	458321	2882560	80	110637342900	5.2998	23.3023	13.0353	14.8742	4.38203	25.4295	1.66767
Nicaragua	140	2016	NIC	Latin America & Caribbean	3	Lower middle income	2	9	1.38143e+10	458321	2939653	80	116675083400	5.2998	23.349	13.0353	14.8938	4.38203	25.4827	1.66767
Netherlands	141	2000	NLD	Europe & Central Asia	2	High income: OECD	4	1	4.26574e+11	915096	8307396	87	107026000000	177.079	26.7791	13.7268	15.9327	4.46591	25.3963	5.1766
Netherlands	141	2001	NLD	Europe & Central Asia	2	High income: OECD	4	1	4.65369e+11	920867	8443016	87	105570000000	176.375	26.8661	13.7331	15.9489	4.46591	25.3826	5.17261
Netherlands	141	2002	NLD	Europe & Central Asia	2	High income: OECD	4	1	5.71863e+11	925726	8482264	87	105763000000	179.824	27.0722	13.7383	15.9535	4.46591	25.3845	5.19198
Netherlands	141	2003	NLD	Europe & Central Asia	2	High income: OECD	4	1	6.50533e+11	672103	8539576	87	107466000000	181.453	27.2011	13.4182	15.9602	4.46591	25.4004	5.201
Netherlands	141	2004	NLD	Europe & Central Asia	2	High income: OECD	4	1	6.78534e+11	684909	8579594	87	112372000000	177.531	27.2432	13.437	15.9649	4.46591	25.4451	5.17914
Netherlands	141	2005	NLD	Europe & Central Asia	2	High income: OECD	4	1	7.26649e+11	766358	8646261	87	123170000000	172.737	27.3117	13.5494	15.9726	4.46591	25.5368	5.15177
Netherlands	141	2006	NLD	Europe & Central Asia	2	High income: OECD	4	1	8.3942e+11	772738	8796080	87	133745000000	172.601	27.456	13.5577	15.9898	4.46591	25.6192	5.15098
Netherlands	141	2007	NLD	Europe & Central Asia	2	High income: OECD	4	1	9.36228e+11	775682	8932866	87	142414000000	175.519	27.5651	13.5615	16.0052	4.46591	25.682	5.16775
Netherlands	141	2008	NLD	Europe & Central Asia	2	High income: OECD	4	1	8.57933e+11	772385	9029097	87	131554000000	170.18	27.4778	13.5572	16.016	4.46591	25.6027	5.13686
Netherlands	141	2009	NLD	Europe & Central Asia	2	High income: OECD	4	1	8.3639e+11	776867	8865531	87	124649000000	182.18	27.4524	13.563	15.9977	4.46591	25.5488	5.20499
Netherlands	141	2010	NLD	Europe & Central Asia	2	High income: OECD	4	1	8.93757e+11	790048	8849862	87	130402000000	169.119	27.5187	13.5798	15.9959	4.46591	25.5939	5.1306
Netherlands	141	2011	NLD	Europe & Central Asia	2	High income: OECD	4	1	8.28947e+11	803056	8962768	87	121928000000	164.949	27.4434	13.5962	16.0086	4.46591	25.5267	5.10563
Netherlands	141	2012	NLD	Europe & Central Asia	2	High income: OECD	4	1	8.6668e+11	803056	8989620	87	117107000000	164.757	27.4879	13.5962	16.0116	4.46591	25.4864	5.10447
Netherlands	141	2013	NLD	Europe & Central Asia	2	High income: OECD	4	1	8.79635e+11	803056	8968813	87	119530000000	157.347	27.5028	13.5962	16.0093	4.46591	25.5068	5.05845
Netherlands	141	2014	NLD	Europe & Central Asia	2	High income: OECD	4	1	7.57999e+11	1016251	9034712	87	132464000000	165.03	27.3539	13.8316	16.0166	4.46591	25.6096	5.10613
Netherlands	141	2015	NLD	Europe & Central Asia	2	High income: OECD	4	1	7.77228e+11	1026586	9050417	87	140049000000	165.522	27.379	13.8417	16.0183	4.46591	25.6653	5.1091
Netherlands	141	2016	NLD	Europe & Central Asia	2	High income: OECD	4	1	8.262e+11	1026586	9096107	87	148856000000	165.522	27.4401	13.8417	16.0234	4.46591	25.7262	5.1091
Norway	142	2000	NOR	Europe & Central Asia	2	High income: OECD	4	1	1.74003e+11	250293	2417320	87	305493000000	43.5598	25.8823	12.4304	14.6982	4.46591	26.4452	3.77413
Norway	142	2001	NOR	Europe & Central Asia	2	High income: OECD	4	1	1.95418e+11	254244	2439352	87	303269000000	42.667	25.9984	12.446	14.7072	4.46591	26.4379	3.75343
Norway	142	2002	NOR	Europe & Central Asia	2	High income: OECD	4	1	2.28752e+11	260779	2409440	87	305592000000	43.9218	26.1559	12.4714	14.6949	4.46591	26.4455	3.78241
Norway	142	2003	NOR	Europe & Central Asia	2	High income: OECD	4	1	2.64357e+11	268070	2422961	87	349228000000	44.337	26.3006	12.499	14.7005	4.46591	26.579	3.79182
Norway	142	2004	NOR	Europe & Central Asia	2	High income: OECD	4	1	3.08722e+11	271099	2431748	87	404450000000	43.5607	26.4557	12.5102	14.7041	4.46591	26.7258	3.77416
Norway	142	2005	NOR	Europe & Central Asia	2	High income: OECD	4	1	3.45425e+11	277879	2465923	87	463597000000	43.9233	26.568	12.5349	14.7181	4.46591	26.8623	3.78244
Norway	142	2006	NOR	Europe & Central Asia	2	High income: OECD	4	1	4.01083e+11	284267	2522862	87	553435000000	45.8519	26.7174	12.5577	14.7409	4.46591	27.0394	3.82542
Norway	142	2007	NOR	Europe & Central Asia	2	High income: OECD	4	1	4.62554e+11	291724	2598720	87	588327000000	44.903	26.86	12.5836	14.7705	4.46591	27.1005	3.8045
Norway	142	2008	NOR	Europe & Central Asia	2	High income: OECD	4	1	3.86622e+11	297620	2599179	87	564841000000	43.2054	26.6807	12.6036	14.7707	4.46591	27.0598	3.76597
Norway	142	2009	NOR	Europe & Central Asia	2	High income: OECD	4	1	4.29131e+11	304090	2607926	87	537593000000	45.8233	26.785	12.6251	14.7741	4.46591	27.0104	3.82479
Norway	142	2010	NOR	Europe & Central Asia	2	High income: OECD	4	1	4.98832e+11	308417	2626888	87	600711000000	44.9826	26.9355	12.6392	14.7813	4.46591	27.1214	3.80628
Norway	142	2011	NOR	Europe & Central Asia	2	High income: OECD	4	1	5.10229e+11	306969	2671604	87	665318000000	44.5608	26.9581	12.6345	14.7982	4.46591	27.2235	3.79685
Norway	142	2012	NOR	Europe & Central Asia	2	High income: OECD	4	1	5.23502e+11	311774	2699135	87	724025000000	44.3027	26.9838	12.65	14.8084	4.46591	27.3081	3.79105
Norway	142	2013	NOR	Europe & Central Asia	2	High income: OECD	4	1	4.99339e+11	312450	2723816	87	749473000000	43.9527	26.9366	12.6522	14.8175	4.46591	27.3426	3.78311
Norway	142	2014	NOR	Europe & Central Asia	2	High income: OECD	4	1	3.86663e+11	318675	2762984	87	741413000000	44.6637	26.6808	12.6719	14.8318	4.46591	27.3318	3.79916
Norway	142	2015	NOR	Europe & Central Asia	2	High income: OECD	4	1	3.71075e+11	317795	2768877	87	750491000000	44.0316	26.6397	12.6692	14.834	4.46591	27.344	3.78491
Norway	142	2016	NOR	Europe & Central Asia	2	High income: OECD	4	1	3.98832e+11	317795	2789924	87	794196000000	44.0316	26.7118	12.6692	14.8415	4.46591	27.4006	3.78491
Nepal	143	2000	NPL	South Asia	6	Low income	1	9	6.00706e+09	1480647	12231635	75	84750000000	3.2368	22.5162	14.208	16.3195	4.31749	25.163	1.17459
Nepal	143	2001	NPL	South Asia	6	Low income	1	9	6.05088e+09	1669652	12445975	76	89889000000	2.5951	22.5235	14.3281	16.3369	4.33073	25.2218	0.953625
Nepal	143	2002	NPL	South Asia	6	Low income	1	9	6.33047e+09	1806355	12652191	81	9.8073e+10	2.81	22.5686	14.4068	16.3533	4.39445	25.309	1.03318
Nepal	143	2003	NPL	South Asia	6	Low income	1	9	7.27394e+09	1721151	12846163	77	109181000000	2.6381	22.7076	14.3585	16.3686	4.34381	25.4163	0.970059
Nepal	143	2004	NPL	South Asia	6	Low income	1	9	8.13026e+09	2032563	13027892	80	117539000000	3.0516	22.8189	14.5248	16.3826	4.38203	25.49	1.11567
Nepal	143	2005	NPL	South Asia	6	Low income	1	9	9.04372e+09	1961973	13237636	77	135532000000	2.5294	22.9253	14.4895	16.3986	4.34381	25.6325	0.927982
Nepal	143	2006	NPL	South Asia	6	Low income	1	9	1.03256e+10	1980521	13426530	77	153337000000	2.5782	23.0579	14.4989	16.4127	4.34381	25.7559	0.947091
Nepal	143	2007	NPL	South Asia	6	Low income	1	9	1.25454e+10	2290113	13604039	76	1.78446e+11	3.3843	23.2526	14.6441	16.4259	4.33073	25.9076	1.21915
Nepal	143	2008	NPL	South Asia	6	Low income	1	9	1.2855e+10	2365251	13865431	80	211039000000	4.1911	23.277	14.6764	16.4449	4.38203	26.0753	1.43296
Nepal	143	2009	NPL	South Asia	6	Low income	1	9	1.60027e+10	2675217	14152815	80	264888000000	4.894	23.496	14.7995	16.4654	4.38203	26.3026	1.58801
Nepal	143	2010	NPL	South Asia	6	Low income	1	9	1.89136e+10	2830263	14545682	80	292730000000	5.2765	23.6631	14.8559	16.4928	4.38203	26.4025	1.66326
Nepal	143	2011	NPL	South Asia	6	Low income	1	9	1.88515e+10	3014587	14972888	79	3.17185e+11	5.5217	23.6599	14.919	16.5218	4.36945	26.4828	1.70869
Nepal	143	2012	NPL	South Asia	6	Low income	1	9	1.92712e+10	3088755	15417273	76	3.82972e+11	6.2847	23.6819	14.9433	16.551	4.33073	26.6712	1.83812
Nepal	143	2013	NPL	South Asia	6	Low income	1	9	2.0003e+10	3140613	15851443	79	462013372000	7.662	23.7191	14.9599	16.5788	4.36945	26.8589	2.03627
Nepal	143	2014	NPL	South Asia	6	Low income	1	9	2.14108e+10	3152893	16260015	74	595822567700	7.5854	23.7872	14.9638	16.6042	4.30407	27.1132	2.02623
Nepal	143	2015	NPL	South Asia	6	Low income	1	9	2.11859e+10	3252523	16689835	70	6.47294e+11	8.526	23.7766	14.9949	16.6303	4.2485	27.1961	2.14312
Nepal	143	2016	NPL	South Asia	6	Low income	1	9	2.48803e+10	3310842	17053278	70	840692734300	8.526	23.9373	15.0127	16.6519	4.2485	27.4575	2.14312
New Zealand	144	2000	NZL	East Asia & Pacific	1	High income: OECD	4	1	5.38724e+10	427368	1966167	87	27656000000	34.5827	24.7099	12.9654	14.4916	4.46591	24.0431	3.54335
New Zealand	144	2001	NZL	East Asia & Pacific	1	High income: OECD	4	1	6.66277e+10	427368	2027895	87	29655000000	34.7687	24.9224	12.9654	14.5225	4.46591	24.1129	3.54872
New Zealand	144	2002	NZL	East Asia & Pacific	1	High income: OECD	4	1	8.82509e+10	427368	2065672	87	33607000000	36.4931	25.2034	12.9654	14.541	4.46591	24.238	3.59712
New Zealand	144	2003	NZL	East Asia & Pacific	1	High income: OECD	4	1	1.03905e+11	427368	2121367	87	37431000000	36.0649	25.3667	12.9654	14.5676	4.46591	24.3458	3.58532
New Zealand	144	2004	NZL	East Asia & Pacific	1	High income: OECD	4	1	1.14719e+11	427368	2178626	87	40320000000	37.6476	25.4657	12.9654	14.5942	4.46591	24.4201	3.62827
New Zealand	144	2005	NZL	East Asia & Pacific	1	High income: OECD	4	1	1.11609e+11	427550	2229983	87	41132000000	37.5201	25.4383	12.9658	14.6175	4.46591	24.4401	3.62488
New Zealand	144	2006	NZL	East Asia & Pacific	1	High income: OECD	4	1	1.37316e+11	427550	2265375	87	44639000000	36.642	25.6456	12.9658	14.6333	4.46591	24.5219	3.6012
New Zealand	144	2007	NZL	East Asia & Pacific	1	High income: OECD	4	1	1.3328e+11	427550	2286635	87	42952000000	37.6557	25.6157	12.9658	14.6426	4.46591	24.4833	3.62848
New Zealand	144	2008	NZL	East Asia & Pacific	1	High income: OECD	4	1	1.21339e+11	427550	2302431	87	39037000000	34.8067	25.5219	12.9658	14.6495	4.46591	24.3878	3.54981
New Zealand	144	2009	NZL	East Asia & Pacific	1	High income: OECD	4	1	1.46584e+11	432893	2324565	87	39992000000	35.0107	25.7109	12.9782	14.659	4.46591	24.4119	3.55565
New Zealand	144	2010	NZL	East Asia & Pacific	1	High income: OECD	4	1	1.68462e+11	431737	2353499	87	42326000000	34.3288	25.85	12.9756	14.6714	4.46591	24.4687	3.53598
New Zealand	144	2011	NZL	East Asia & Pacific	1	High income: OECD	4	1	1.76193e+11	431410	2362576	87	44712000000	35.9693	25.8948	12.9748	14.6753	4.46591	24.5235	3.58267
New Zealand	144	2012	NZL	East Asia & Pacific	1	High income: OECD	4	1	1.90785e+11	409115	2394021	87	49365000000	35.2145	25.9744	12.9218	14.6885	4.46591	24.6225	3.56146
New Zealand	144	2013	NZL	East Asia & Pacific	1	High income: OECD	4	1	2.00955e+11	407052	2464873	87	54289000000	35.6104	26.0263	12.9167	14.7177	4.46591	24.7176	3.57264
New Zealand	144	2014	NZL	East Asia & Pacific	1	High income: OECD	4	1	1.77621e+11	408509	2513183	87	58827000000	35.8371	25.9029	12.9203	14.7371	4.46591	24.7979	3.57898
New Zealand	144	2015	NZL	East Asia & Pacific	1	High income: OECD	4	1	1.89286e+11	410887	2608039	87	65380000000	34.4629	25.9665	12.9261	14.7741	4.46591	24.9035	3.53988
New Zealand	144	2016	NZL	East Asia & Pacific	1	High income: OECD	4	1	2.05853e+11	410887	2662134	87	65380000000	34.4629	26.0504	12.9261	14.7946	4.46591	24.9035	3.53988
Oman	145	2000	OMN	Middle East & North Africa	4	High income: nonOECD	4	2	1.9452e+10	254496	801818	87	1275800000	20.106	23.6912	12.447	13.5946	4.46591	20.9668	3.00102
Oman	145	2001	OMN	Middle East & North Africa	4	High income: nonOECD	4	2	2.01428e+10	266923	828989	87	1.444e+09	25.2344	23.7261	12.4947	13.628	4.46591	21.0907	3.22821
Oman	145	2002	OMN	Middle East & North Africa	4	High income: nonOECD	4	2	2.16338e+10	279302	865181	87	1823100000	32.0275	23.7975	12.54	13.6707	4.46591	21.3238	3.46659
Oman	145	2003	OMN	Middle East & North Africa	4	High income: nonOECD	4	2	2.47636e+10	279302	905609	87	2320400000	27.5912	23.9326	12.54	13.7164	4.46591	21.565	3.3175
Oman	145	2004	OMN	Middle East & North Africa	4	High income: nonOECD	4	2	3.10819e+10	301568	950684	87	2631100000	29.4666	24.1599	12.6168	13.7649	4.46591	21.6907	3.38326
Oman	145	2005	OMN	Middle East & North Africa	4	High income: nonOECD	4	2	3.72159e+10	308508	1014432	87	3415600000	39.0464	24.34	12.6395	13.8298	4.46591	21.9516	3.66475
Oman	145	2006	OMN	Middle East & North Africa	4	High income: nonOECD	4	2	4.20853e+10	316019	1088334	87	4.6716e+09	43.1313	24.463	12.6636	13.9002	4.46591	22.2648	3.76425
Oman	145	2007	OMN	Middle East & North Africa	4	High income: nonOECD	4	2	6.09053e+10	317816	1172138	87	7172800000	42.1107	24.8326	12.6692	13.9743	4.46591	22.6936	3.7403
Oman	145	2008	OMN	Middle East & North Africa	4	High income: nonOECD	4	2	4.83883e+10	321670	1274756	87	6196700000	40.5146	24.6025	12.6813	14.0583	4.46591	22.5473	3.70166
Oman	145	2009	OMN	Middle East & North Africa	4	High income: nonOECD	4	2	5.86424e+10	321670	1398211	87	6091600000	46.7501	24.7947	12.6813	14.1507	4.46591	22.5302	3.84482
Oman	145	2010	OMN	Middle East & North Africa	4	High income: nonOECD	4	2	6.79376e+10	301073	1553232	87	5.9925e+09	53.2631	24.9419	12.6151	14.2558	4.46591	22.5138	3.97524
Oman	145	2011	OMN	Middle East & North Africa	4	High income: nonOECD	4	2	7.66892e+10	298109	1722935	87	7606000000	58.343	25.063	12.6052	14.3595	4.46591	22.7522	4.06634
Oman	145	2012	OMN	Middle East & North Africa	4	High income: nonOECD	4	2	7.87844e+10	292705	1909095	87	8671400000	60.6572	25.09	12.5869	14.4621	4.46591	22.8833	4.10524
Oman	145	2013	OMN	Middle East & North Africa	4	High income: nonOECD	4	2	8.10767e+10	292705	2097545	87	9096900000	60.3739	25.1187	12.5869	14.5563	4.46591	22.9312	4.10056
Oman	145	2014	OMN	Middle East & North Africa	4	High income: nonOECD	4	2	6.89051e+10	286787	2274924	87	9267600000	64.2211	24.956	12.5665	14.6375	4.46591	22.9498	4.16233
Oman	145	2015	OMN	Middle East & North Africa	4	High income: nonOECD	4	2	6.68244e+10	294365	2409267	87	7530200000	64.4421	24.9253	12.5926	14.6948	4.46591	22.7422	4.16577
Oman	145	2016	OMN	Middle East & North Africa	4	High income: nonOECD	4	2	7.26427e+10	295650	2544115	87	8252000000	64.4421	25.0088	12.5969	14.7493	4.46591	22.8337	4.16577
Pakistan	146	2000	PAK	South Asia	6	Lower middle income	2	9	7.23097e+10	5557876	42713694	5.3	6.59325e+11	107.126	25.0042	15.5307	17.57	1.66771	27.2145	4.67401
Pakistan	146	2001	PAK	South Asia	6	Lower middle income	2	9	7.23068e+10	5557876	43991382	12	6.80373e+11	112.904	25.0042	15.5307	17.5995	2.48491	27.2459	4.72653
Pakistan	146	2002	PAK	South Asia	6	Lower middle income	2	9	8.32448e+10	5651294	45816194	17	736433000000	117.491	25.1451	15.5474	17.6401	2.83321	27.3251	4.76636
Pakistan	146	2003	PAK	South Asia	6	Lower middle income	2	9	9.79778e+10	6318369	47704747	23	844847000000	129.959	25.308	15.659	17.6805	3.13549	27.4624	4.86722
Pakistan	146	2004	PAK	South Asia	6	Lower middle income	2	9	1.09502e+11	6699089	50083730	33	1134942000000	134.756	25.4192	15.7175	17.7292	3.49651	27.7576	4.90347
Pakistan	146	2005	PAK	South Asia	6	Lower middle income	2	9	1.37264e+11	8137002	52551736	41	1456889000000	143.727	25.6452	15.9119	17.7773	3.71357	28.0073	4.96791
Pakistan	146	2006	PAK	South Asia	6	Lower middle income	2	9	1.52386e+11	8814346	53655064	52	1588048000000	155.844	25.7497	15.9919	17.7981	3.95124	28.0935	5.04886
Pakistan	146	2007	PAK	South Asia	6	Lower middle income	2	9	1.70078e+11	8997641	54888464	54	1872870000000	155.356	25.8595	16.0125	17.8208	3.98898	28.2585	5.04572
Pakistan	146	2008	PAK	South Asia	6	Lower middle income	2	9	1.68153e+11	9044667	56949189	57	2105285000000	155.219	25.8481	16.0177	17.8577	4.04305	28.3755	5.04484
Pakistan	146	2009	PAK	South Asia	6	Lower middle income	2	9	1.77407e+11	9273025	56125279	56	2111791000000	157.765	25.9017	16.0426	17.8431	4.02535	28.3786	5.0611
Pakistan	146	2010	PAK	South Asia	6	Lower middle income	2	9	2.13587e+11	9549783	57508050	55	2288325000000	158.342	26.0873	16.072	17.8674	4.00733	28.4588	5.06476
Pakistan	146	2011	PAK	South Asia	6	Lower middle income	2	9	2.24384e+11	9995422	59382954	55	2701458000000	159.728	26.1366	16.1176	17.8995	4.00733	28.6248	5.07347
Pakistan	146	2012	PAK	South Asia	6	Lower middle income	2	9	2.31219e+11	10420172	61333632	58	2990126000000	160.596	26.1666	16.1593	17.9318	4.06044	28.7263	5.07889
Pakistan	146	2013	PAK	South Asia	6	Lower middle income	2	9	2.44361e+11	10919649	62716806	62	3.28082e+12	162.428	26.2219	16.2061	17.9541	4.12713	28.8191	5.09023
Pakistan	146	2014	PAK	South Asia	6	Lower middle income	2	9	2.70556e+11	11748355	65422753	63	3871396000000	172.09	26.3237	16.2792	17.9964	4.14313	28.9846	5.14802
Pakistan	146	2015	PAK	South Asia	6	Lower middle income	2	9	2.78655e+11	12272835	68396800	69	4095629882000	187.405	26.3532	16.3229	18.0408	4.23411	29.0409	5.23327
Pakistan	146	2016	PAK	South Asia	6	Lower middle income	2	9	3.04952e+11	12173953	69957925	68	4.63278e+12	187.405	26.4434	16.3148	18.0634	4.21951	29.1642	5.23327
Panama	147	2000	PAN	Latin America & Caribbean	3	Upper middle income	3	9	12502013400	142927	1334501	80	2337931600	6.9399	23.2492	11.8701	14.1041	4.38203	21.5725	1.93729
Panama	147	2001	PAN	Latin America & Caribbean	3	Upper middle income	3	9	12994310400	147878	1372772	80	2169317000	5.8073	23.2878	11.9041	14.1323	4.38203	21.4977	1.75912
Panama	147	2002	PAN	Latin America & Caribbean	3	Upper middle income	3	9	13693981200	147878	1411974	80	2876221400	6.0757	23.3402	11.9041	14.1605	4.38203	21.7797	1.8043
Panama	147	2003	PAN	Latin America & Caribbean	3	Upper middle income	3	9	15013381700	151853	1455676	80	3.06347e+09	5.7117	23.4322	11.9307	14.191	4.38203	21.8428	1.74252
Panama	147	2004	PAN	Latin America & Caribbean	3	Upper middle income	3	9	1.63744e+10	157889	1495386	80	3389622900	6.7411	23.519	11.9696	14.2179	4.38203	21.944	1.90822
Panama	147	2005	PAN	Latin America & Caribbean	3	Upper middle income	3	9	18141666300	209602	1508611	80	4084930200	7.2681	23.6215	12.253	14.2267	4.38203	22.1306	1.98349
Panama	147	2006	PAN	Latin America & Caribbean	3	Upper middle income	3	9	21295984200	217703	1554769	80	5934640100	7.0901	23.7818	12.2909	14.2568	4.38203	22.5041	1.9587
Panama	147	2007	PAN	Latin America & Caribbean	3	Upper middle income	3	9	25155888600	223917	1626676	80	7936688500	7.1817	23.9484	12.319	14.302	4.38203	22.7948	1.97154
Panama	147	2008	PAN	Latin America & Caribbean	3	Upper middle income	3	9	27116635600	230294	1678436	80	7.85611e+09	8.4194	24.0234	12.3471	14.3334	4.38203	22.7846	2.13054
Panama	147	2009	PAN	Latin America & Caribbean	3	Upper middle income	3	9	29440287600	238855	1699991	80	8718203300	8.9994	24.1056	12.3836	14.3461	4.38203	22.8887	2.19716
Panama	147	2010	PAN	Latin America & Caribbean	3	Upper middle income	3	9	3.46862e+10	239544	1684820	80	10800749400	9.9008	24.2696	12.3865	14.3372	4.38203	23.1029	2.29262
Panama	147	2011	PAN	Latin America & Caribbean	3	Upper middle income	3	9	40429734400	239544	1751350	80	14340689900	9.8519	24.4228	12.3865	14.3759	4.38203	23.3864	2.28766
Panama	147	2012	PAN	Latin America & Caribbean	3	Upper middle income	3	9	45599994000	239544	1822120	80	17915632500	10.45	24.5432	12.3865	14.4155	4.38203	23.6089	2.3466
Panama	147	2013	PAN	Latin America & Caribbean	3	Upper middle income	3	9	4.99215e+10	239544	1853565	80	2.02843e+10	8.5512	24.6337	12.3865	14.4326	4.38203	23.7331	2.14607
Panama	147	2014	PAN	Latin America & Caribbean	3	Upper middle income	3	9	5.40917e+10	239544	1904008	80	2.133e+10	9.6078	24.7139	12.3865	14.4595	4.38203	23.7834	2.26258
Panama	147	2015	PAN	Latin America & Caribbean	4	Upper middle income	3	9	5.79576e+10	291030	1953279	80	2.22941e+10	10.196	24.783	12.5812	14.485	4.38203	23.8276	2.322
Panama	147	2016	PAN	Latin America & Caribbean	5	Upper middle income	3	9	6.22838e+10	291030	1991732	80	2.47236e+10	10.196	24.855	12.5812	14.5045	4.38203	23.931	2.322
Peru	148	2000	PER	Latin America & Caribbean	3	Upper middle income	3	9	5.20302e+10	2484775	12289391	80	32794000000	26.9287	24.6751	14.7257	16.3242	4.38203	24.2135	3.29319
Peru	148	2001	PER	Latin America & Caribbean	3	Upper middle income	3	9	5.47776e+10	2539682	12771228	80	32239000000	26.9306	24.7265	14.7475	16.3627	4.38203	24.1964	3.29326
Peru	148	2002	PER	Latin America & Caribbean	3	Upper middle income	3	9	5.8731e+10	2287589	13258254	80	34576000000	26.1046	24.7962	14.643	16.4001	4.38203	24.2664	3.26211
Peru	148	2003	PER	Latin America & Caribbean	3	Upper middle income	3	9	6.67687e+10	2383129	13752567	80	38267000000	31.5555	24.9245	14.6839	16.4367	4.38203	24.3679	3.45175
Peru	148	2004	PER	Latin America & Caribbean	3	Upper middle income	3	9	7.60606e+10	2412334	14253792	80	42783000000	36.733	25.0548	14.6961	16.4725	4.38203	24.4794	3.60368
Peru	148	2005	PER	Latin America & Caribbean	3	Upper middle income	3	9	8.86432e+10	2491302	14750542	80	51628000000	34.4109	25.2079	14.7283	16.5068	4.38203	24.6673	3.53837
Peru	148	2006	PER	Latin America & Caribbean	3	Upper middle income	3	9	1.02171e+11	2554120	15255493	80	63892000000	42.4012	25.3499	14.7532	16.5405	4.38203	24.8805	3.74718
Peru	148	2007	PER	Latin America & Caribbean	3	Upper middle income	3	9	1.20551e+11	2566702	15572305	80	82630000000	40.3322	25.5153	14.7581	16.561	4.38203	25.1376	3.69715
Peru	148	2008	PER	Latin America & Caribbean	3	Upper middle income	3	9	1.20823e+11	2645384	15958608	80	80572000000	50.8445	25.5176	14.7883	16.5855	4.38203	25.1124	3.92877
Peru	148	2009	PER	Latin America & Caribbean	3	Upper middle income	3	9	1.47529e+11	2651043	16407919	80	98000000000	56.6779	25.7173	14.7905	16.6133	4.38203	25.3082	4.03738
[truncated: 738 more rows]

## Sheet: Sheet2
		eg1	y1		GDP (current US$)
		hp2	h2		Incidence of tuberculosis (per 100,000 people)						WE CONVERT IT TO UNIT (VALUE X 10000)
		co1	c1		CO2 emissions (kt)
		edu1	e1		Primary education, pupils
		lab1	l1		Labor force, total
		cap1	k1		Gross fixed capital formation (current LCU)
